# Supplementary material for: The Factor Structure and Rasch Analysis of the Fear of COVID-19 Scale (FCV-19S) Among Chinese Students
Source: Front Psychol. 2021 Sep 22;12:678979. doi: 10.3389/fpsyg.2021.678979 (PMC8492976; doi:10.3389/fpsyg.2021.678979)
Supplement: Supplementary file 1 [file Data_Sheet_1.xls]

## Sheet: Sheet1
gender	age	fcv1	fcv2	fcv3	fcv4	fcv5	fcv6	fcv7	ghq1	ghq2	ghq3	ghq4	ghq5	ghq6	ghq7	ghq8	ghq9	ghq10	ghq11	ghq12	er1	er2	er3	er4	er5	er6	er7	er8	er9	er10	er11	er12	er13	er14	nes1	nes2	nes3	nes4	nes5	nes6	nes7	nes8	nes9	nes10	nes11	nes12	nes13	nes14	nes15
2	16	1	1	1	1	1	1	5	4	4	1	1	1	1	1	1	1	1	1	1	4	4	4	1	4	4	4	4	4	4	4	4	4	4	4	4	4	4	4	4	4	4	1	1	1	1	1	1	1
2	99	1	1	1	1	1	1	1	1	1	4	4	4	4	1	4	4	1	1	1	1	1	1	1	1	1	1	1	1	1	1	1	1	1	1	1	1	1	1	1	1	1	1	1	1	1	1	1	1
2	21	4	4	4	4	4	4	4	3	3	2	2	2	2	3	2	2	3	3	3	3	3	3	3	3	3	3	3	3	3	3	3	3	3	3	3	3	3	3	3	3	3	3	3	3	3	3	3	3
1	20	2	2	2	1	2	2	1	1	1	4	4	4	4	1	4	3	2	1	2	1	2	1	2	1	1	2	1	1	2	1	2	1	2	1	2	1	1	2	1	2	1	2	1	1	1	1	2	1
1	20	1	1	1	1	1	1	1	1	1	4	4	4	4	1	4	4	1	1	1	1	1	1	1	1	1	1	1	1	1	1	1	1	1	1	1	1	1	1	1	1	1	1	1	1	1	1	1	1
2	18	3	1	1	1	1	2	1	1	1	4	3	4	4	1	3	4	1	2	1	2	1	2	1	1	1	1	1	3	2	2	2	2	2	1	1	1	1	2	2	1	1	2	1	2	1	1	2	1
1	22	4	4	4	4	4	4	4	1	1	4	4	4	4	1	4	4	1	2	1	1	2	1	2	1	1	2	1	2	2	1	2	1	2	1	2	1	2	2	2	2	1	1	1	1	1	1	1	1
1	20	2	2	2	2	2	1	1	1	1	4	4	4	4	1	4	4	1	1	1	1	1	1	1	1	1	1	1	1	1	1	1	1	1	1	1	1	1	1	1	1	1	1	1	1	1	1	1	1
2	17	1	1	1	1	1	1	1	1	1	4	4	4	4	1	4	4	1	1	1	1	1	1	1	1	1	1	1	1	1	1	1	1	1	1	1	1	1	1	1	1	1	1	1	1	1	1	1	1
1	13	1	1	1	1	1	1	2	2	1	4	4	4	4	2	3	4	1	2	1	1	2	2	2	1	1	1	1	2	1	2	2	1	1	1	1	1	1	1	2	2	1	1	2	2	2	1	1	2
2	19	1	1	1	5	1	1	1	1	1	1	1	1	1	1	1	1	2	1	1	4	4	4	4	4	4	4	4	4	4	4	4	4	4	1	1	1	1	1	1	1	1	1	1	1	1	1	1	1
1	17	1	1	1	1	1	1	1	1	1	4	4	4	4	1	4	4	1	1	1	1	1	1	1	1	1	1	1	1	1	1	1	1	1	1	1	1	1	1	1	1	1	1	1	1	1	1	1	1
1	21	1	1	1	1	1	1	1	1	1	4	4	4	4	1	4	4	1	1	1	1	1	1	1	1	1	1	1	1	1	1	1	1	1	1	1	1	1	1	1	1	1	1	1	1	1	1	1	1
2	18	1	1	1	1	1	1	1	1	1	4	4	4	4	1	4	4	1	1	1	1	1	1	1	1	1	1	1	1	1	1	1	1	1	1	1	1	1	1	1	1	1	1	1	1	1	1	1	1
2	20	3	3	3	3	3	3	3	2	2	3	3	3	3	2	3	3	2	2	2	2	2	2	2	2	2	2	2	2	2	2	2	2	2	2	2	2	2	2	2	2	2	2	2	2	2	2	2	2
1	20	1	1	1	1	1	1	1	1	1	1	4	1	1	1	1	1	1	1	1	4	4	4	4	4	4	1	4	4	4	4	4	4	4	1	1	1	1	1	1	1	1	1	1	1	1	1	1	1
2	17	1	1	1	1	1	1	1	1	1	4	4	4	4	1	4	4	1	1	1	1	1	1	1	1	1	1	1	1	1	1	1	1	1	1	1	1	1	1	1	1	1	1	1	1	1	1	1	1
1	21	1	1	1	1	1	1	1	4	4	1	1	1	1	4	1	1	4	4	4	4	4	4	4	4	4	4	4	4	4	4	4	4	4	4	4	4	4	4	4	4	4	4	4	4	4	4	4	4
2	20	3	3	3	5	1	1	1	1	1	4	4	1	1	4	1	1	4	4	4	4	4	4	4	4	4	4	4	4	4	4	4	4	4	4	4	4	4	1	1	1	1	1	1	1	1	1	1	1
1	22	1	1	1	1	1	1	1	1	1	1	1	1	1	4	1	1	4	1	1	4	4	4	4	4	4	4	4	4	4	4	4	4	4	4	4	4	4	4	1	1	1	1	1	1	1	1	1	1
2	19	1	1	1	1	1	1	1	1	1	4	4	4	4	1	4	4	1	1	1	1	1	1	1	1	1	1	1	1	1	1	1	1	1	1	1	1	1	1	1	1	1	1	1	1	1	1	1	1
1	19	1	1	1	1	1	1	1	1	1	4	4	4	4	1	4	4	1	1	1	1	1	1	1	1	1	1	1	1	1	1	1	1	1	1	1	1	1	1	1	1	1	1	1	1	1	1	1	1
1	23	4	2	2	4	2	2	2	1	1	3	3	1	2	1	1	2	2	2	1	3	2	4	3	1	2	2	4	3	1	1	1	1	4	1	1	1	1	2	1	1	1	2	2	1	1	2	1	1
1	20	1	1	1	1	1	1	1	2	2	3	3	2	3	2	2	3	3	2	3	3	3	3	3	3	3	3	3	3	3	3	3	3	3	3	3	3	3	3	3	3	3	3	3	3	3	3	3	3
1	19	1	1	1	1	1	1	1	1	1	4	4	4	4	1	4	4	1	1	1	1	1	1	1	1	1	1	1	1	1	1	1	1	1	1	1	1	1	1	1	1	1	1	1	1	1	1	1	1
1	18	1	1	1	1	1	1	1	1	1	4	4	4	4	1	4	4	1	1	1	1	1	1	1	1	1	1	1	1	1	1	1	1	1	1	1	1	1	1	1	1	1	1	1	1	1	1	1	1
1	19	1	1	1	1	1	1	1	1	1	4	4	4	4	1	4	4	1	1	1	1	1	1	1	1	1	1	1	1	1	1	1	1	1	1	1	1	1	1	1	1	1	1	1	1	1	1	1	1
1	20	5	4	5	3	4	3	3	1	1	4	4	1	2	3	2	2	4	3	3	3	3	3	4	3	2	3	3	2	4	3	3	2	3	3	2	3	3	3	3	3	3	4	2	2	3	4	2	2
1	21	1	1	1	1	1	1	1	1	1	4	4	4	4	1	4	4	1	1	1	1	1	1	1	1	1	1	1	1	1	1	1	1	1	1	1	1	1	1	1	1	1	1	1	1	1	1	1	1
1	19	5	5	5	5	5	5	5	3	3	2	2	2	2	3	2	2	2	3	2	3	3	4	3	2	4	3	4	2	3	4	4	3	2	2	4	3	3	3	3	3	3	3	4	3	3	4	4	4
1	22	1	1	1	1	1	1	1	1	1	4	4	4	4	1	4	4	1	1	1	1	1	1	1	1	1	1	1	1	1	1	1	1	1	1	1	1	1	1	1	1	1	1	1	1	1	1	1	1
2	18	1	1	1	1	1	1	1	1	1	4	4	4	4	1	4	4	1	2	1	1	1	1	2	1	1	1	2	2	2	1	1	1	1	1	1	2	2	1	2	1	1	1	1	1	1	1	1	1
2	21	1	1	1	1	1	1	1	1	1	4	4	4	4	1	4	4	1	1	1	1	1	1	1	1	1	1	1	1	1	1	1	1	1	1	1	1	1	1	1	1	1	1	1	1	1	1	1	1
2	18	1	1	1	1	1	1	1	1	1	4	4	4	4	1	4	4	1	1	1	1	1	1	1	1	1	1	1	1	1	1	1	1	1	1	1	1	1	1	1	1	1	1	1	1	1	1	1	1
2	17	2	4	2	2	2	2	2	2	2	3	3	2	3	1	3	3	1	2	2	2	1	1	2	2	1	2	2	2	2	2	2	2	1	3	2	1	3	2	1	2	2	1	2	1	2	2	2	2
1	25	2	1	1	1	1	1	1	1	1	1	2	1	1	2	1	1	2	2	2	4	4	4	3	3	2	2	2	2	2	2	2	2	2	2	2	2	2	2	2	1	2	1	2	2	2	2	2	2
1	20	3	1	1	1	1	1	1	1	1	2	2	1	1	4	1	2	3	1	3	3	3	3	3	3	3	3	3	3	3	3	3	3	3	3	3	3	3	3	3	1	3	3	3	3	3	3	3	3
1	19	2	2	3	4	4	2	4	2	3	3	2	3	2	2	2	2	2	3	2	2	3	3	3	3	2	3	1	2	3	1	3	1	3	1	3	2	1	1	1	1	2	2	3	2	3	3	2	3
2	19	4	4	4	4	4	3	3	1	2	3	3	3	3	3	2	3	2	2	2	2	2	2	2	2	2	2	2	2	2	2	2	2	2	1	1	1	1	2	3	1	1	2	3	1	2	2	1	1
1	18	3	3	3	3	3	3	3	3	4	1	2	3	2	2	3	4	4	4	4	4	3	3	4	2	1	3	3	3	3	1	1	1	3	2	2	4	2	3	1	1	1	2	3	2	2	3	1	1
1	16	1	1	1	1	1	1	1	3	3	3	3	3	3	2	3	2	4	4	4	3	4	1	1	2	2	3	3	3	2	4	4	4	2	3	3	4	1	4	4	1	4	4	4	4	4	4	3	4
2	19	4	1	3	4	2	2	3	1	2	4	3	3	3	1	3	3	2	1	2	2	2	2	2	2	1	2	2	2	2	1	2	1	2	1	1	2	1	3	1	1	1	1	1	1	2	1	1	1
1	20	3	3	3	2	2	2	2	2	2	2	2	3	3	2	3	3	3	1	1	2	2	2	2	2	2	2	2	2	2	2	2	2	2	2	2	2	2	2	2	2	2	2	2	2	2	2	2	2
1	22	5	5	1	5	2	2	2	1	2	4	3	1	1	2	1	1	2	2	2	1	4	2	1	1	2	1	1	3	2	4	1	2	2	1	1	2	1	1	1	1	1	2	2	2	1	2	1	1
2	21	2	1	1	1	1	2	1	2	1	1	2	1	1	1	4	3	3	1	1	4	4	4	4	3	4	4	3	4	4	4	3	3	4	3	2	1	1	1	4	1	1	2	1	1	1	1	1	1
1	17	1	1	1	1	1	1	1	1	1	4	4	4	4	1	4	4	1	1	1	1	1	1	1	1	1	1	1	1	1	1	1	1	1	1	1	1	1	1	1	1	1	1	1	1	1	1	1	1
1	17	3	3	3	3	3	3	3	1	1	4	4	4	4	1	4	4	1	1	1	1	1	1	1	1	1	1	1	1	1	1	1	1	1	1	1	1	1	2	2	1	1	1	1	1	1	1	1	1
1	25	2	2	2	2	2	2	2	2	2	3	3	3	3	2	3	3	2	2	2	2	2	2	2	2	2	2	2	2	2	2	2	2	2	2	2	2	2	2	2	2	2	2	2	2	2	2	2	2
1	20	2	2	1	2	1	2	1	1	2	4	3	4	3	1	3	3	1	2	1	2	1	2	1	2	1	2	1	1	2	1	2	1	2	1	1	1	1	1	1	1	1	1	1	1	1	1	1	1
2	18	1	1	1	1	1	1	1	1	2	4	4	1	2	2	1	1	3	1	1	2	4	4	3	2	3	4	3	4	3	4	4	3	2	1	1	1	1	2	1	1	1	3	1	1	1	2	4	1
2	18	3	3	3	4	4	3	3	1	1	3	4	3	3	2	3	1	2	2	2	2	2	2	2	2	2	2	2	2	2	2	2	2	2	2	2	2	3	2	2	2	2	2	2	2	2	1	1	1
1	17	1	1	1	3	3	1	1	1	1	1	1	1	2	2	3	2	3	3	3	4	3	3	1	2	1	3	4	2	4	4	3	4	4	1	2	1	1	3	4	2	4	3	2	3	2	4	2	2
2	18	2	2	2	2	4	2	2	1	1	1	2	1	1	1	1	1	1	1	1	4	4	4	4	4	4	4	4	4	4	4	4	4	4	4	4	4	1	2	2	2	2	2	1	2	2	2	2	2
2	23	1	1	1	2	1	1	1	1	1	1	1	1	1	2	1	1	1	1	1	4	4	4	4	2	3	4	2	3	4	3	3	3	3	1	1	1	1	1	1	1	1	1	1	1	1	1	1	1
1	22	1	1	1	1	1	1	1	2	2	4	4	4	4	2	4	4	2	1	1	1	1	1	2	2	1	1	1	2	1	2	2	2	1	1	1	1	1	1	1	1	1	1	1	1	1	1	1	1
1	20	1	1	1	1	1	1	1	1	1	3	3	4	3	1	4	4	2	2	2	1	1	1	1	1	1	1	1	1	1	1	1	1	1	2	2	2	2	2	2	2	2	2	1	2	2	2	3	3
2	22	4	3	2	4	2	2	2	2	2	3	3	1	1	2	1	1	2	2	2	4	3	2	2	2	2	2	2	2	2	2	2	2	2	2	1	2	1	2	2	2	3	3	2	2	2	2	2	2
2	18	5	1	4	4	2	2	2	3	2	4	3	3	3	2	3	3	2	3	1	1	3	3	2	2	3	3	1	1	3	3	2	2	3	3	1	1	2	3	3	1	2	2	3	4	2	2	4	3
2	19	2	2	1	2	2	2	1	1	1	1	1	1	1	1	1	1	1	1	1	4	4	4	3	2	3	3	2	4	4	2	4	2	4	1	2	1	1	1	1	1	1	2	1	1	4	1	1	1
2	16	4	3	1	4	4	2	2	1	3	1	4	2	2	3	2	3	2	2	2	4	4	4	4	3	3	3	2	4	4	4	4	4	4	3	2	1	1	4	3	2	2	4	3	4	3	2	4	3
1	17	1	1	1	1	1	1	1	4	1	1	1	1	1	1	1	1	1	1	1	3	4	4	1	1	1	4	4	1	4	4	4	3	4	1	1	1	1	1	1	1	1	1	1	1	1	1	4	1
1	21	1	1	1	1	1	1	1	1	1	1	1	1	1	1	1	1	1	1	1	3	4	4	4	4	4	4	4	3	3	3	4	4	4	1	1	1	1	1	1	1	1	1	1	1	1	1	1	1
1	17	4	2	1	4	3	2	2	1	1	1	2	1	2	1	1	1	1	1	2	4	4	4	4	4	4	4	3	4	3	3	3	3	4	1	2	2	2	3	2	1	2	2	3	2	2	1	1	1
2	30	5	5	5	5	5	3	4	1	2	3	4	3	2	2	2	3	3	2	3	2	3	3	2	3	3	3	3	3	2	3	2	3	2	3	3	2	2	2	2	3	3	3	2	2	2	2	2	2
1	14	2	1	1	1	1	1	1	1	1	2	2	2	2	1	1	2	1	1	1	4	3	3	1	3	4	2	4	2	2	3	3	3	4	3	2	1	1	1	1	1	1	2	1	1	1	1	1	1
1	21	4	3	2	4	4	2	2	2	2	2	3	3	2	2	3	3	3	3	2	3	2	3	3	2	3	3	2	2	2	2	2	3	2	2	2	2	2	3	2	2	2	2	2	2	2	3	3	2
2	20	4	4	3	4	4	4	3	1	1	1	1	1	1	4	1	2	2	2	2	2	2	3	2	4	3	2	2	3	4	3	3	3	3	1	1	1	1	1	1	1	1	3	3	1	1	1	1	1
2	20	2	2	2	2	4	2	2	1	3	1	2	2	2	2	1	1	3	3	1	4	4	3	1	3	4	4	4	4	3	4	4	3	3	1	3	1	1	3	2	1	1	2	2	1	1	1	1	1
2	13	4	2	2	3	2	2	2	2	1	1	1	1	1	1	1	1	1	1	1	4	4	4	4	3	4	3	3	4	4	3	3	4	4	2	1	1	1	1	1	1	1	1	1	1	1	1	1	1
2	18	3	2	3	4	3	3	3	2	2	3	3	2	2	2	2	1	3	3	1	3	3	3	3	3	3	2	1	2	2	1	2	2	1	2	2	3	2	2	2	2	2	2	2	2	2	2	2	2
2	21	2	2	1	2	1	1	1	1	1	2	2	2	2	1	1	1	2	2	2	3	3	3	3	2	3	3	2	3	3	3	3	3	3	2	1	1	1	2	1	1	1	1	1	1	1	1	1	1
1	19	4	3	2	4	3	3	4	2	2	1	2	2	2	2	2	1	2	2	1	3	3	3	3	4	2	2	3	3	3	2	2	2	3	2	2	2	1	2	1	1	2	3	2	2	3	2	3	1
2	13	1	1	1	1	1	1	1	4	4	4	4	4	4	4	4	4	4	4	4	2	1	1	3	1	1	1	1	2	1	1	1	1	1	4	4	4	4	4	4	4	4	4	4	4	4	4	4	4
1	20	3	2	1	3	1	1	1	1	1	4	2	1	1	4	2	2	4	1	1	3	4	3	4	2	4	2	2	3	4	1	3	2	3	1	1	1	1	1	1	1	1	1	1	1	1	1	1	1
2	20	5	3	4	4	2	4	1	2	3	3	3	3	3	3	2	4	2	1	1	3	1	2	2	3	2	2	2	2	2	3	1	1	1	1	1	1	2	2	2	1	2	2	2	2	3	1	2	1
2	17	1	3	4	4	5	1	3	1	1	2	3	2	3	2	1	3	2	2	1	4	3	1	2	1	1	1	1	1	4	1	1	3	2	3	1	2	1	2	1	1	2	3	3	1	3	1	2	1
2	19	2	2	2	2	3	2	2	3	1	1	1	1	1	1	2	1	3	1	1	4	4	4	4	4	4	4	4	4	4	3	3	4	4	1	1	1	1	1	1	1	1	1	1	1	1	1	1	1
1	20	2	2	2	2	2	3	3	2	2	3	4	3	3	2	3	1	2	2	2	4	4	4	4	4	4	4	4	4	4	3	3	4	4	3	3	3	2	3	2	2	1	3	3	2	3	3	3	2
1	18	2	3	1	2	1	1	3	1	2	3	4	2	2	1	3	4	2	2	1	2	1	1	2	2	2	1	2	1	2	3	1	2	3	2	1	1	2	2	2	1	3	2	2	1	3	1	2	3
1	18	4	4	5	4	4	4	4	3	3	2	2	2	2	3	2	2	3	3	3	3	3	3	3	3	3	3	3	3	3	3	3	3	3	3	3	3	3	3	3	3	3	3	3	3	3	3	3	3
1	20	2	2	1	2	2	2	2	1	1	4	4	2	2	3	2	2	3	3	3	3	3	3	3	3	3	3	3	3	3	3	3	3	3	3	3	3	3	3	3	3	3	3	3	3	3	3	3	3
2	18	2	3	3	4	4	4	3	2	2	2	3	3	3	2	3	3	2	2	2	2	2	2	2	3	3	3	3	3	3	3	3	3	3	3	3	3	3	3	3	3	3	3	3	3	3	3	3	3
1	16	5	5	2	5	5	5	5	4	4	1	1	1	1	4	1	1	4	4	4	3	4	3	3	3	3	3	3	4	4	4	4	4	4	3	4	4	4	4	4	4	4	3	3	3	3	2	3	3
1	18	4	2	2	3	2	1	3	3	2	2	1	1	1	1	1	1	2	3	1	4	4	4	4	4	4	4	4	3	3	3	2	3	3	3	3	2	1	2	1	1	3	4	3	2	3	2	2	2
1	16	1	1	1	1	1	1	1	3	3	2	2	2	2	3	2	2	3	3	3	3	3	3	3	3	3	3	3	3	3	3	3	3	3	3	3	3	3	3	3	3	3	3	3	3	3	3	3	3
2	19	4	4	4	4	4	4	4	3	3	2	2	2	2	3	2	2	3	3	3	3	3	3	3	3	3	3	3	3	3	3	3	3	3	3	3	3	3	3	3	3	3	3	3	3	3	3	3	3
2	17	4	5	4	5	4	4	5	3	3	3	2	2	2	2	2	2	4	3	4	3	3	3	2	3	2	3	4	3	1	2	2	3	2	4	2	3	2	3	3	3	3	4	3	4	4	4	4	3
1	19	3	2	3	3	2	3	3	2	2	3	2	3	2	2	3	3	2	2	2	3	3	2	3	2	2	2	2	2	2	1	2	2	2	2	2	2	2	2	2	2	2	2	2	2	2	2	2	1
2	23	2	2	2	2	2	2	2	3	3	1	1	1	1	2	1	1	3	1	1	4	4	4	4	3	4	3	3	2	4	4	3	4	4	2	1	1	1	2	1	1	1	1	1	1	1	1	1	1
2	20	5	4	4	5	1	1	1	1	1	2	2	3	1	1	4	1	3	3	3	4	4	4	4	1	3	3	3	4	1	1	2	1	1	1	1	1	1	3	1	1	1	3	1	1	1	1	1	1
1	17	2	2	2	2	2	2	2	1	1	2	2	1	2	2	1	2	2	2	1	4	4	4	3	3	3	3	3	3	3	3	3	3	3	1	1	1	1	1	1	1	1	2	1	1	1	1	1	1
1	19	1	1	1	1	1	1	1	1	1	2	2	2	1	2	1	1	3	1	1	4	3	3	4	3	3	3	3	4	3	3	3	2	3	2	2	1	1	1	1	1	2	2	1	1	1	1	1	1
1	14	4	4	4	4	4	4	4	3	2	2	3	2	3	3	3	2	2	3	2	3	2	2	2	2	2	2	2	2	2	2	2	2	2	2	2	2	2	2	2	2	2	2	2	2	2	2	2	2
2	17	3	3	3	3	2	2	2	2	2	2	3	2	2	3	2	2	2	2	2	3	2	2	2	2	2	3	2	3	4	2	2	2	2	2	1	2	2	2	2	2	2	2	2	2	2	2	2	2
1	18	2	4	2	2	4	2	4	2	2	2	2	2	2	2	2	2	2	2	2	3	3	2	2	2	3	2	2	2	3	2	2	1	3	2	1	2	1	2	1	2	2	2	2	1	2	1	2	1
2	16	1	1	1	1	1	1	1	2	1	2	2	2	2	2	1	1	2	1	1	4	4	2	3	3	2	3	2	3	3	3	3	2	2	1	1	1	1	1	1	1	1	1	1	1	1	1	1	1
1	16	4	4	3	4	3	3	3	3	2	3	2	2	2	3	2	3	3	2	3	2	2	3	2	3	3	3	3	3	3	3	3	3	3	3	3	3	3	3	3	3	3	3	3	3	3	3	3	3
2	17	2	5	4	2	2	3	3	3	3	2	4	3	2	2	2	4	2	3	3	1	2	3	3	1	2	3	3	1	3	3	2	2	3	3	3	4	3	4	2	2	3	3	3	2	1	2	3	2
1	21	4	3	2	1	2	3	5	3	2	3	3	2	2	3	2	2	3	3	3	3	3	3	3	2	2	2	2	1	1	1	1	1	1	3	2	3	4	3	2	2	2	2	2	3	2	4	4	4
2	17	5	4	2	3	2	1	4	2	3	3	2	3	2	4	2	1	3	4	4	4	4	3	4	4	4	3	4	3	3	3	4	4	4	4	4	4	3	4	3	3	4	3	4	4	4	2	3	4
1	19	3	3	3	3	3	3	3	2	2	3	3	3	3	2	3	3	2	2	2	2	2	2	2	2	2	2	2	2	2	2	2	2	2	2	2	2	2	2	2	2	2	2	2	2	2	2	2	2
2	20	1	1	1	1	1	1	1	2	3	2	2	3	2	2	1	1	3	2	2	4	4	3	4	2	2	2	2	4	3	2	3	1	2	2	2	2	2	3	2	2	2	3	3	3	3	3	3	3
1	20	2	2	2	4	2	2	2	1	1	2	1	1	3	2	3	3	2	2	2	2	2	2	2	2	2	2	2	2	2	2	2	2	2	2	2	2	2	2	2	2	2	2	2	2	2	2	2	2
2	20	4	3	3	3	3	5	4	3	3	3	2	2	1	3	2	3	3	2	3	3	3	3	3	3	2	3	3	2	3	4	2	3	3	2	3	3	2	2	3	2	3	1	1	3	2	3	3	3
2	18	3	1	1	1	1	1	1	1	1	4	4	2	1	2	2	1	2	1	1	4	4	2	4	3	2	2	2	4	4	2	2	2	4	2	1	1	1	1	1	1	1	1	1	1	1	1	1	1
2	17	4	1	1	1	1	1	1	1	1	3	2	2	1	2	1	1	1	1	1	4	4	1	4	2	4	1	3	4	2	3	4	4	4	1	1	1	1	3	1	1	1	2	1	1	1	1	1	1
1	17	5	5	5	5	5	5	5	3	3	2	2	2	2	3	2	2	3	3	3	3	3	3	3	3	3	3	3	3	3	3	3	3	3	3	3	3	3	3	3	3	3	3	3	3	2	2	2	2
2	14	3	1	1	2	1	1	1	1	1	1	1	1	1	1	4	1	1	1	1	4	4	4	4	3	3	3	3	4	4	2	4	4	3	1	1	1	1	1	1	1	1	2	1	1	1	2	1	1
1	20	1	1	1	1	1	1	1	1	1	4	4	1	2	3	2	2	3	3	4	3	4	4	3	4	4	4	4	3	2	4	3	1	4	1	1	3	3	3	1	3	4	1	3	3	3	2	2	1
2	19	1	1	1	1	1	1	1	3	2	3	3	3	3	2	3	1	3	2	1	4	3	3	4	3	2	3	4	4	2	4	4	4	4	1	1	1	1	1	1	1	1	2	1	1	1	1	1	2
1	18	5	5	4	5	5	4	4	3	2	1	1	1	2	2	1	1	2	2	1	4	4	4	3	3	2	4	3	2	4	4	3	2	4	3	2	2	1	2	2	2	4	2	1	2	2	2	4	2
1	22	4	4	4	4	4	4	4	3	3	2	2	2	2	3	2	2	3	3	3	3	3	3	3	3	3	3	3	3	3	3	3	3	3	3	3	3	3	3	3	3	3	3	3	3	3	3	3	3
1	20	3	3	3	3	3	3	3	2	2	3	3	3	3	2	3	3	2	2	2	2	2	2	2	2	2	2	2	2	2	2	2	2	2	2	2	2	2	2	2	2	2	2	2	2	2	2	2	2
1	22	4	4	4	5	4	4	4	3	2	2	1	1	1	1	2	2	2	3	1	3	3	2	4	4	3	3	4	4	4	2	3	3	2	3	2	3	1	2	2	2	3	3	2	2	2	3	2	3
1	18	1	5	1	1	5	1	1	2	3	1	2	1	2	1	1	2	1	1	4	3	4	4	4	4	4	4	4	4	3	3	4	3	4	2	3	1	1	1	1	2	3	4	2	1	2	1	1	1
2	21	1	1	1	1	1	1	1	2	2	1	1	1	1	2	3	4	3	2	2	4	3	4	4	3	3	1	2	1	4	4	2	4	4	1	2	2	1	3	1	1	3	3	4	1	2	1	3	1
1	21	4	2	2	4	3	1	2	3	2	1	1	1	1	4	1	1	2	2	1	4	4	4	4	4	3	3	4	4	3	2	3	2	4	2	2	1	1	2	1	1	1	2	1	1	1	1	3	1
2	17	5	4	3	5	5	2	4	1	4	3	4	2	2	2	3	1	4	4	4	2	2	2	2	1	1	1	1	2	1	1	1	1	1	1	1	1	1	4	4	1	1	4	4	1	4	4	1	4
1	20	2	3	1	4	4	4	2	3	3	3	3	1	1	1	3	3	3	2	3	2	3	2	3	2	3	2	3	2	3	2	3	2	3	2	3	2	3	2	3	2	3	2	3	2	3	2	3	2
2	17	1	1	1	2	1	1	1	3	1	2	2	2	2	2	1	1	2	2	1	3	3	3	3	3	3	3	3	3	3	3	3	3	3	2	2	1	1	2	2	1	1	2	1	1	1	1	1	1
1	15	5	5	5	5	5	5	5	1	1	1	3	4	3	4	3	1	1	1	1	4	4	4	3	4	4	4	3	3	3	3	3	3	4	1	1	1	1	1	1	1	1	1	1	1	1	1	1	1
1	20	3	3	3	3	3	3	3	3	2	3	2	3	2	2	2	3	2	2	3	2	3	2	3	3	2	2	2	3	2	2	3	2	3	3	2	3	3	3	2	3	2	2	3	2	2	3	2	2
2	21	4	4	3	4	4	3	3	2	2	3	3	2	2	2	3	2	2	2	2	2	2	2	2	2	2	2	2	3	3	3	3	2	2	1	1	1	1	1	1	1	1	1	1	1	1	1	1	1
2	17	4	4	4	4	4	4	4	1	3	2	3	2	2	1	4	1	4	2	1	2	3	3	3	4	2	3	4	4	4	1	3	2	4	3	2	1	1	4	1	1	1	4	1	1	1	2	1	1
1	21	4	4	4	4	4	4	4	3	3	3	3	3	3	2	3	3	2	2	2	2	2	2	2	2	2	2	2	2	2	2	2	2	2	2	2	2	2	3	3	3	3	2	2	2	3	3	2	2
1	21	1	1	1	1	1	1	1	1	1	4	4	4	4	1	4	4	1	1	1	1	1	1	1	1	1	1	1	1	1	1	1	1	1	1	1	1	1	1	1	1	1	1	1	1	1	1	1	1
1	20	3	3	3	2	3	2	2	2	2	3	3	3	3	2	3	3	2	2	2	2	2	2	2	2	2	2	2	2	2	2	2	2	2	2	2	2	2	2	2	2	2	2	2	2	2	2	2	2
2	16	1	1	1	1	1	1	3	2	3	2	2	2	2	2	2	2	2	3	3	3	3	3	3	3	3	3	3	3	3	3	3	3	3	3	3	3	3	2	2	3	3	2	2	2	3	2	2	2
2	22	4	4	4	4	4	4	4	3	3	2	2	2	2	3	2	2	3	3	3	3	3	3	3	3	3	3	3	3	3	3	3	3	3	3	3	3	3	3	3	3	3	3	3	3	3	3	3	3
2	17	5	4	4	4	4	4	4	3	3	2	2	2	2	3	2	2	3	3	3	4	3	3	4	3	3	3	3	3	3	3	3	3	3	3	3	3	3	3	3	3	3	3	3	3	3	3	3	3
1	20	2	2	2	3	2	2	2	2	2	2	2	3	3	2	3	3	2	2	2	2	2	2	2	2	2	2	2	2	2	2	2	2	2	2	2	2	2	2	2	2	2	2	2	2	2	2	2	2
1	20	2	2	2	2	2	2	2	2	2	3	3	3	3	2	3	3	2	2	2	2	2	2	2	2	2	2	2	2	2	2	2	2	2	2	2	2	2	2	2	2	2	2	2	2	2	2	2	2
1	21	4	4	4	4	4	2	4	3	3	3	2	2	2	3	2	2	3	3	3	3	3	3	3	3	3	3	3	3	3	3	3	3	3	3	3	3	3	3	3	3	3	3	3	3	3	3	3	3
1	20	1	2	2	3	2	3	2	3	2	3	3	2	3	2	3	3	2	2	2	2	2	2	2	2	2	2	2	2	2	2	2	2	2	2	2	1	2	2	2	2	2	1	2	2	2	1	2	2
1	20	4	4	4	4	4	4	4	1	1	1	4	3	2	1	2	4	3	1	1	1	3	2	4	2	3	2	3	3	3	4	3	3	2	3	2	3	3	2	3	4	3	3	4	4	4	2	3	3
2	18	3	3	3	4	3	2	4	2	3	3	3	3	2	2	2	3	3	3	3	3	4	3	2	3	2	2	3	3	1	1	2	1	3	2	1	2	1	2	3	2	1	3	4	2	3	2	1	3
2	16	3	3	3	3	3	3	3	2	2	3	3	3	3	2	3	3	2	2	2	2	2	2	2	2	2	2	2	2	2	2	2	2	2	2	1	2	2	2	2	1	2	2	2	2	2	2	2	2
1	17	4	4	4	4	4	4	4	3	3	2	2	1	3	2	2	2	3	3	2	3	2	4	3	3	3	3	3	2	2	3	3	3	2	3	3	3	2	1	3	3	2	3	2	3	3	2	2	4
2	20	3	3	3	3	3	3	3	2	3	2	3	2	3	3	3	2	2	3	3	3	3	3	3	3	3	2	2	2	2	2	2	2	2	2	3	2	3	2	3	2	3	2	3	2	2	3	2	3
2	19	2	2	2	4	2	2	2	2	2	2	2	2	2	3	2	2	2	2	2	3	3	3	3	4	4	4	4	4	4	4	4	4	4	1	1	1	1	3	3	1	2	3	2	2	2	2	2	1
1	25	4	4	2	4	2	2	2	2	2	1	1	1	1	2	1	1	2	1	1	3	4	4	4	3	4	4	4	4	4	4	4	4	4	1	1	1	1	1	1	1	1	1	1	1	1	1	1	1
1	20	2	2	1	1	1	1	1	1	2	4	4	4	4	1	4	4	1	1	1	1	2	2	2	2	1	1	1	1	1	1	1	1	1	1	1	2	1	1	2	2	1	2	1	1	1	1	1	1
2	21	1	1	1	1	1	1	1	2	2	1	2	2	2	2	1	1	2	2	2	4	4	3	3	3	3	3	2	3	3	2	3	2	3	1	1	1	1	1	1	1	1	2	1	1	1	1	2	1
2	18	1	1	1	1	1	1	1	3	3	2	2	1	1	4	1	1	3	3	3	3	3	3	3	2	2	2	2	4	4	4	4	4	4	1	1	1	1	1	1	1	1	1	1	1	1	1	1	1
2	18	4	3	1	2	2	2	2	2	3	4	3	3	4	1	3	4	2	1	2	1	2	1	2	1	2	1	2	1	2	2	1	2	1	4	4	4	4	1	3	1	2	2	2	2	2	2	1	2
1	18	2	2	2	2	2	2	2	2	2	3	3	3	3	2	3	3	2	2	2	2	2	2	2	2	2	2	2	2	2	2	2	2	2	2	2	2	2	2	2	2	2	2	2	2	2	2	2	2
2	17	3	3	3	3	3	3	3	1	1	3	3	3	3	3	2	3	3	1	2	2	2	1	3	3	1	3	1	4	2	1	2	2	1	1	1	1	1	1	1	1	1	3	1	2	2	2	1	1
1	15	4	4	4	4	4	4	4	3	3	2	2	2	2	3	2	2	3	3	3	3	3	3	3	3	3	3	3	3	3	3	3	3	3	3	3	3	3	3	3	3	3	3	3	3	3	3	3	3
2	19	2	1	3	1	2	3	2	2	1	3	3	4	3	1	4	4	2	1	1	1	2	2	1	2	1	2	2	1	2	2	1	1	2	2	1	2	2	1	2	2	2	2	2	1	1	2	2	2
1	21	3	3	3	3	3	3	3	1	1	4	4	4	4	1	4	4	1	1	1	1	1	1	1	1	1	1	1	1	1	1	1	1	1	1	1	1	1	1	1	1	1	1	1	1	1	1	1	1
1	18	3	4	2	4	3	4	2	2	2	3	2	3	2	3	3	3	2	2	2	3	3	3	3	2	2	2	3	1	2	3	3	2	3	1	1	1	1	3	3	3	2	2	2	3	2	2	3	2
2	16	3	3	4	3	3	3	3	2	1	4	2	3	2	2	3	2	1	4	4	4	1	4	2	2	2	2	2	3	3	3	3	3	1	1	2	1	4	4	1	1	4	1	4	4	3	2	2	4
1	19	3	2	3	2	3	2	3	1	2	2	2	3	4	2	2	2	2	1	2	3	2	1	2	3	2	1	2	3	2	1	2	3	2	1	2	3	2	1	2	3	2	1	2	3	2	1	2	3
1	20	4	3	4	3	3	3	4	4	2	2	3	2	3	2	2	2	2	3	2	3	2	3	2	3	2	2	3	3	3	3	2	2	2	4	2	3	2	3	2	2	3	3	2	3	3	2	2	2
1	19	4	3	2	3	2	3	4	3	2	2	2	3	2	2	1	2	2	2	3	3	1	3	2	2	3	2	3	2	3	2	3	1	3	3	2	2	1	2	3	2	2	3	2	3	2	1	2	3
1	16	4	3	3	4	2	4	2	3	3	2	3	2	2	2	4	3	3	3	1	3	4	1	4	1	3	2	3	1	3	2	4	3	3	2	1	1	1	2	3	2	2	2	3	2	3	1	2	1
2	18	1	1	1	3	1	1	1	1	1	2	2	1	1	1	2	2	2	2	1	4	4	2	2	4	2	2	3	3	2	3	2	2	2	1	1	1	1	2	2	1	1	2	2	1	1	1	1	1
1	21	4	4	4	4	4	4	4	3	3	2	2	2	2	3	2	2	3	3	3	3	3	3	3	3	3	3	3	3	3	3	3	3	3	3	3	3	3	3	3	3	3	3	3	3	3	3	3	3
2	17	4	3	2	4	4	4	3	2	2	2	3	2	2	2	3	2	2	2	2	2	2	1	2	2	2	1	2	3	2	2	2	2	1	2	3	3	2	3	2	2	3	3	3	3	2	2	2	2
2	19	4	4	3	5	3	1	5	2	1	2	1	1	3	2	1	1	3	3	3	3	4	3	2	4	1	4	2	4	3	3	2	3	3	2	1	2	1	2	2	2	2	2	3	3	1	1	4	1
1	17	3	3	3	3	3	3	3	3	3	4	4	4	4	2	4	4	2	4	4	1	1	1	1	1	1	1	1	1	1	1	1	1	1	1	1	1	1	1	1	1	3	2	3	2	2	3	2	3
2	18	3	2	2	3	2	2	3	2	2	2	4	3	4	3	4	2	2	2	3	2	3	1	2	3	1	3	3	3	3	1	2	2	1	3	2	3	1	3	3	1	3	3	2	3	2	2	2	2
2	17	1	1	2	3	2	2	3	2	1	1	2	3	2	4	3	1	2	3	3	4	4	3	3	4	3	3	2	4	4	3	2	3	3	2	2	3	1	3	2	1	2	2	2	2	3	2	2	2
1	17	3	3	2	2	5	2	5	2	2	2	2	4	2	3	1	4	4	1	1	4	2	3	2	3	2	3	2	3	3	3	2	2	2	3	3	2	2	2	2	1	4	3	3	1	4	1	2	1
1	21	3	2	4	2	5	4	1	1	3	4	3	2	4	2	3	1	2	2	4	4	2	2	2	1	1	4	2	4	1	1	3	1	2	2	2	2	2	2	2	2	2	2	2	2	2	2	2	1
1	21	4	5	4	4	3	3	4	3	3	3	2	2	2	2	2	1	2	3	2	3	3	3	4	2	3	3	3	3	2	2	3	3	3	3	3	3	3	2	3	2	3	3	3	4	3	3	2	3
1	18	4	4	4	4	4	4	4	2	1	3	3	3	3	2	3	3	2	2	2	2	2	2	2	2	2	2	2	2	2	2	2	2	2	2	2	2	2	2	2	2	2	2	2	2	2	2	2	2
2	17	4	3	1	3	3	3	1	3	1	3	2	2	2	2	2	2	2	1	2	3	2	3	3	3	2	1	1	2	3	1	2	3	2	3	2	3	1	2	1	2	2	3	1	2	2	3	2	2
2	24	3	4	4	4	4	3	3	4	4	1	1	1	4	1	4	3	2	2	2	3	3	3	3	1	1	1	1	4	4	4	4	4	4	2	2	2	2	3	3	3	3	1	2	3	4	4	3	2
2	17	5	5	4	4	3	3	3	2	2	2	2	2	2	2	1	1	2	2	1	3	3	4	4	2	3	3	3	3	3	2	3	4	3	3	2	2	2	2	2	2	2	3	2	2	2	2	2	2
1	15	5	5	5	5	5	4	2	4	4	3	2	2	3	3	3	4	3	4	3	2	1	3	3	2	1	3	2	3	3	2	1	1	1	4	4	4	2	4	4	4	4	4	4	4	4	4	4	4
2	21	5	3	4	5	3	4	4	3	4	1	1	1	1	4	1	2	3	3	3	2	3	2	3	2	3	2	3	4	4	4	4	4	4	3	4	4	4	4	4	3	4	3	2	3	3	2	2	2
2	23	3	2	3	4	3	2	3	2	2	3	3	2	2	2	2	2	2	3	3	2	2	2	1	2	3	3	2	3	2	3	2	3	2	2	3	3	2	2	3	2	2	2	2	2	3	3	2	3
2	18	3	3	3	3	3	3	3	2	2	3	3	2	4	3	1	1	2	2	2	4	4	4	4	4	4	4	4	4	4	4	4	4	4	2	2	2	1	2	2	2	2	2	2	2	4	2	2	1
1	23	3	3	3	3	3	3	3	2	3	2	3	3	3	2	3	3	2	2	3	2	2	3	2	2	2	2	2	2	2	2	2	2	2	2	2	3	3	3	2	2	2	2	3	3	3	2	3	3
1	21	3	3	3	3	3	3	3	2	2	3	3	3	3	2	3	3	2	2	2	2	2	2	2	2	2	2	2	2	2	2	2	2	2	2	2	2	2	2	2	2	2	2	2	2	2	2	2	2
1	20	4	4	4	4	4	4	4	3	3	2	2	2	2	3	2	2	3	3	3	3	3	3	3	3	3	3	3	3	3	3	3	3	3	3	3	3	3	3	3	3	3	3	3	3	3	3	3	3
1	14	4	4	1	5	5	2	2	2	2	3	3	3	3	2	3	3	2	2	2	2	2	2	2	2	2	2	2	2	2	2	2	2	2	2	2	2	2	2	2	2	2	2	2	2	2	2	2	2
1	21	4	4	4	4	4	4	4	2	2	3	3	4	4	1	4	4	1	1	1	1	1	1	2	1	1	1	1	2	2	2	2	2	2	2	2	2	2	2	2	2	2	2	2	2	2	2	2	2
1	19	4	2	2	4	2	1	1	2	1	2	3	1	1	2	1	1	2	1	1	2	2	4	4	4	4	4	4	4	3	4	4	4	4	2	2	1	1	1	1	1	1	1	1	1	1	1	1	1
1	20	3	3	3	3	3	3	3	2	2	3	3	3	3	2	3	3	2	2	2	2	2	2	2	2	2	2	2	2	2	2	2	2	2	2	2	2	2	2	2	2	2	2	2	2	2	2	2	2
1	21	2	2	2	2	2	2	2	2	2	3	3	3	3	2	3	3	2	2	2	2	2	2	2	2	2	2	2	2	2	2	2	2	2	2	2	2	2	2	2	2	2	2	2	2	2	2	2	2
2	20	2	2	2	2	2	2	2	1	1	1	1	1	1	2	1	1	1	1	1	4	4	2	4	2	4	4	2	4	4	2	4	2	4	1	1	1	1	1	1	1	1	1	1	1	1	1	1	1
1	19	3	3	3	3	3	3	3	2	2	3	3	3	3	2	3	3	2	2	2	2	2	2	2	2	2	2	2	2	2	2	2	2	2	2	2	2	2	2	2	2	2	2	2	2	2	2	2	2
1	16	2	2	2	2	3	3	3	1	1	4	4	4	4	1	4	4	2	2	2	2	2	2	2	2	2	2	2	2	2	2	2	2	2	1	1	2	2	2	2	2	2	2	2	2	2	2	2	2
1	18	4	4	4	4	4	3	3	4	4	2	2	2	2	3	2	1	4	4	4	1	2	2	1	2	1	2	1	2	2	2	1	1	1	2	2	3	1	3	3	1	4	4	4	3	1	4	4	3
2	20	4	4	2	2	3	2	2	3	3	2	3	3	3	2	3	3	3	3	2	2	2	2	1	2	1	2	1	2	1	1	1	1	1	3	2	2	3	3	3	1	3	4	2	2	2	2	1	2
2	18	5	4	4	5	3	4	3	3	3	2	2	2	2	3	1	2	2	2	2	3	3	3	3	3	3	3	3	3	3	2	3	3	3	2	2	2	2	2	2	2	2	3	2	2	2	2	2	2
2	18	4	3	3	3	4	3	3	3	4	2	2	3	3	2	3	2	4	3	2	3	3	3	2	2	1	2	1	3	4	3	2	1	3	3	3	2	4	2	2	1	3	3	3	2	3	3	2	2
2	22	4	3	3	4	4	2	2	1	1	2	3	2	2	4	1	1	2	2	2	3	2	2	2	2	2	2	2	4	3	2	4	2	2	2	2	3	1	3	2	1	1	4	2	2	2	2	2	2
2	20	2	2	3	3	2	2	2	2	2	3	3	3	3	2	3	3	2	2	2	2	2	2	2	2	2	2	2	3	2	2	2	2	2	3	2	2	2	2	2	2	2	2	2	2	3	2	2	2
1	21	4	4	4	4	4	4	4	3	3	2	2	2	2	3	2	2	3	3	3	3	3	3	3	3	3	3	3	3	3	3	3	3	3	3	3	3	3	3	3	3	3	3	3	3	3	3	3	3
2	17	4	4	4	4	4	4	4	3	3	2	2	2	2	3	3	2	3	3	3	3	3	3	3	3	3	3	3	3	3	2	3	3	3	3	3	3	1	3	3	1	1	1	1	1	1	3	3	1
2	19	3	3	4	3	4	4	3	3	3	2	3	4	3	2	4	4	2	2	2	3	3	1	3	2	4	3	4	2	2	3	2	3	1	3	2	3	2	3	1	2	2	3	1	2	3	3	2	2
1	21	3	3	4	2	3	4	4	3	2	3	2	3	2	2	2	3	3	2	3	2	3	2	3	2	3	2	3	2	3	2	3	2	3	3	2	3	2	3	2	3	2	3	2	3	2	3	2	3
2	21	4	4	4	4	4	2	3	2	2	2	2	2	1	1	3	3	2	2	2	2	2	2	2	2	2	2	2	1	4	1	1	1	2	1	1	2	1	1	1	1	1	1	1	1	1	1	1	1
1	24	3	4	3	2	3	2	3	1	2	2	1	3	4	2	2	1	4	3	2	1	2	3	4	2	1	2	3	4	3	2	1	2	3	4	3	1	3	4	3	2	1	2	3	4	3	2	1	2
2	22	3	4	2	4	4	2	3	3	3	3	3	3	2	3	3	2	2	2	2	4	2	2	4	2	2	2	2	3	2	2	2	3	2	1	2	3	2	3	2	2	3	3	3	3	3	4	3	4
2	23	4	4	4	4	4	3	4	1	1	2	2	2	2	2	2	2	2	2	2	2	2	2	2	2	3	2	3	2	3	3	3	3	3	3	4	4	2	2	2	3	3	3	3	2	2	2	2	2
1	20	2	2	2	2	2	2	2	1	1	2	2	2	3	1	2	1	3	2	1	3	3	4	4	3	3	3	3	4	3	3	3	3	3	1	1	3	1	3	2	2	3	4	3	2	3	1	1	1
2	16	4	2	4	4	4	2	2	2	2	1	1	1	1	3	1	1	2	2	2	4	2	4	4	4	4	4	3	4	4	4	4	4	4	2	2	2	1	1	1	1	1	3	2	1	3	3	1	1
1	13	3	4	3	3	3	3	3	3	3	2	3	1	2	2	3	1	3	2	2	2	2	2	3	3	2	2	2	2	2	2	2	2	2	2	2	2	1	2	2	2	2	2	2	2	2	2	2	2
1	11	1	1	1	1	1	1	1	1	3	2	2	2	3	3	3	2	3	2	3	3	3	4	3	3	4	3	4	4	3	3	3	3	3	4	4	3	3	3	3	3	3	3	3	3	3	3	3	4
2	17	1	1	1	1	1	1	1	1	1	1	1	1	1	1	1	1	1	1	1	4	4	4	4	4	4	4	4	4	4	4	4	4	4	1	1	1	1	1	1	1	1	1	1	1	1	1	1	1
1	20	4	3	4	4	3	4	3	3	2	2	2	2	2	2	2	3	3	3	2	2	2	3	2	3	3	3	3	3	3	3	3	3	3	3	2	3	2	3	2	3	3	2	3	2	3	3	2	3
1	21	3	3	3	3	3	3	3	2	2	3	3	3	3	2	3	3	2	2	2	2	2	2	2	2	2	2	2	2	2	2	2	2	2	2	2	2	2	2	2	2	2	2	2	2	2	2	2	2
2	19	3	3	3	4	3	2	3	2	2	2	2	1	2	2	1	1	4	2	2	2	4	2	2	2	3	2	2	4	2	2	3	2	2	2	2	2	1	1	2	2	1	2	1	2	1	1	1	1
1	18	4	4	4	4	4	4	4	3	3	2	3	2	2	3	2	3	2	2	2	2	2	2	2	2	2	2	3	2	2	2	3	3	2	2	3	2	3	2	2	3	3	2	3	3	2	3	2	3
2	20	3	3	3	3	3	3	3	3	3	2	2	2	2	3	2	1	3	3	3	3	3	3	3	4	4	4	4	4	4	4	4	4	4	2	2	2	2	2	2	2	2	2	2	2	2	2	2	2
2	20	2	2	2	2	2	2	2	2	2	3	3	2	2	3	2	2	2	2	2	4	4	4	4	3	3	3	3	3	3	3	3	3	3	3	3	3	3	3	3	3	3	3	3	3	3	3	3	3
2	22	2	3	2	4	5	4	4	2	2	3	3	3	1	3	3	3	2	3	2	2	2	2	3	2	2	3	3	2	2	2	3	2	2	2	2	4	2	2	2	1	1	1	1	1	1	1	1	1
1	20	4	3	2	3	4	3	4	3	2	2	2	2	3	3	3	2	2	1	3	2	3	2	3	3	1	3	3	3	2	3	3	2	2	2	3	3	2	2	3	4	3	3	2	3	3	2	3	3
2	20	2	2	2	2	2	2	2	2	1	1	2	1	1	2	1	1	3	2	2	3	4	4	4	4	3	3	3	4	3	3	3	3	4	4	2	1	1	2	1	1	1	3	1	1	1	1	1	1
2	15	4	2	1	4	4	1	4	1	1	3	3	3	2	1	2	1	3	2	1	3	2	1	2	4	3	2	3	3	2	1	4	2	1	2	3	2	4	2	1	1	3	3	1	2	2	2	1	2
1	22	3	3	3	4	2	2	4	3	2	2	1	2	2	2	2	2	2	2	2	3	4	2	3	2	3	2	2	4	2	2	2	2	2	3	2	3	3	3	2	1	2	2	2	2	2	1	2	1
2	17	3	2	2	3	2	1	3	2	2	4	3	3	4	2	4	3	2	2	1	1	2	2	2	1	2	2	2	2	2	2	2	2	2	1	1	1	1	1	1	1	1	2	2	2	2	1	1	1
2	19	2	4	2	4	2	4	2	3	2	2	3	2	3	3	3	2	2	3	2	3	2	3	2	3	2	3	2	3	2	3	2	3	2	3	2	3	2	3	2	3	2	3	2	3	2	3	2	3
1	20	4	3	4	4	4	4	4	2	3	3	2	3	2	2	2	3	3	2	3	2	3	2	3	2	3	3	2	3	2	3	2	3	2	2	3	2	3	2	3	2	3	2	3	2	3	2	3	2
2	21	4	3	3	4	3	3	3	3	3	2	2	3	3	3	2	2	2	2	3	2	3	3	2	2	3	3	3	3	3	2	3	3	3	3	4	3	2	3	3	3	2	3	3	3	3	2	3	3
2	16	2	2	3	4	4	4	4	1	2	2	2	2	2	2	2	2	2	2	2	3	2	1	3	2	2	2	2	2	2	1	2	2	2	2	2	2	2	3	1	1	1	1	1	1	1	1	1	1
2	21	2	2	2	2	2	2	2	2	2	2	2	2	2	3	2	2	2	2	1	4	3	4	3	4	2	3	3	3	3	3	3	3	3	2	3	2	2	2	2	2	2	2	2	2	2	2	2	2
2	20	5	4	4	4	3	2	2	3	2	2	3	1	1	3	1	2	4	4	3	4	2	2	2	4	1	3	1	4	2	3	1	1	1	4	4	3	4	1	2	3	3	3	1	3	2	4	4	3
1	21	3	3	2	2	2	2	2	3	2	2	2	2	2	3	2	2	3	1	1	4	3	3	3	3	3	3	3	4	4	4	3	3	2	1	3	3	2	3	3	3	2	3	3	2	2	2	2	2
1	14	3	3	3	4	3	3	3	1	2	2	2	2	2	2	2	2	2	2	2	2	3	2	3	2	2	2	3	2	2	3	2	2	3	2	2	2	2	2	3	3	3	3	2	3	2	2	3	2
2	16	3	2	2	3	4	3	3	2	2	3	3	3	3	2	3	3	2	2	2	2	2	2	2	2	2	2	2	3	2	2	2	2	2	2	1	2	1	2	1	1	2	2	2	2	2	1	1	1
2	20	4	4	4	5	4	2	4	2	2	3	3	3	3	3	2	3	2	1	1	2	2	2	2	2	2	2	2	3	2	3	2	3	1	2	2	2	1	2	2	1	1	2	1	1	2	2	2	2
1	18	5	5	5	4	4	4	3	3	3	1	2	2	3	2	1	1	3	4	3	3	4	3	3	3	3	3	3	4	4	3	3	3	4	3	3	4	4	3	3	4	2	3	2	3	4	2	3	4
2	18	5	2	4	5	5	3	4	2	2	3	3	3	3	2	3	3	2	2	2	2	2	2	2	2	2	2	2	2	2	2	2	2	2	2	2	2	2	2	2	2	2	2	2	2	2	2	2	2
2	18	1	2	2	1	1	1	1	3	3	1	1	1	1	3	1	1	2	2	1	4	4	4	3	4	4	4	4	4	4	3	4	2	3	2	2	3	4	2	2	1	2	4	1	2	2	1	1	1
1	20	4	4	4	4	4	4	4	2	2	3	3	3	3	2	3	3	2	2	2	2	2	2	2	2	2	2	2	2	2	2	2	2	2	2	2	2	2	2	2	2	2	2	2	2	2	2	2	2
2	22	5	5	1	5	5	1	5	1	1	4	4	1	1	3	4	1	4	3	2	1	4	4	4	4	4	1	3	2	1	1	1	1	1	1	1	1	1	1	1	1	1	4	4	4	4	2	2	1
2	14	4	3	3	3	4	3	4	1	2	3	2	2	4	2	3	1	1	2	2	3	2	2	2	3	2	1	2	2	3	1	2	1	3	2	3	2	1	2	2	2	2	1	1	2	1	2	3	1
1	21	5	5	5	5	4	4	4	4	4	2	2	2	2	2	2	2	3	3	3	1	3	3	1	3	1	1	3	1	2	3	2	3	3	3	2	3	2	2	3	2	3	2	3	2	2	3	2	3
1	20	1	1	1	1	1	1	1	2	1	3	4	2	3	2	2	3	2	2	3	2	1	1	1	1	1	1	1	1	2	1	2	1	2	2	2	2	2	2	2	2	2	2	2	2	2	2	2	2
2	18	2	1	1	1	1	4	4	3	4	1	2	2	3	2	4	4	4	2	2	1	4	3	1	3	1	1	4	1	2	2	1	1	1	4	4	4	3	4	4	1	4	4	1	1	4	4	4	3
1	18	2	2	2	2	3	1	1	1	1	2	2	2	1	1	2	2	2	3	1	3	4	4	4	3	3	4	4	4	4	3	3	3	3	1	1	2	1	1	1	1	1	1	1	1	1	1	1	1
1	21	3	3	3	3	3	3	3	2	2	3	3	3	3	2	3	3	2	2	2	2	2	2	2	2	2	2	2	2	2	2	2	2	2	2	2	2	2	2	2	2	2	2	2	2	2	2	2	2
2	22	4	3	4	3	4	3	3	3	2	2	2	2	3	3	2	2	2	3	2	2	2	3	3	2	3	2	2	3	2	2	3	2	2	3	2	2	3	3	2	2	3	2	3	3	2	2	3	2
2	20	4	3	3	4	2	2	2	3	2	3	4	3	3	3	2	3	4	4	2	3	3	2	3	4	1	1	3	4	2	2	2	1	3	2	2	1	1	3	2	2	2	3	3	4	4	4	2	3
2	21	2	1	2	2	2	2	2	2	1	2	2	2	2	2	1	1	2	3	2	3	3	2	3	3	3	3	4	3	3	4	3	3	3	2	1	2	1	3	2	1	1	1	3	3	3	3	3	1
1	18	4	2	2	5	5	2	1	2	2	2	2	3	2	2	1	1	2	3	2	3	2	2	2	1	2	2	2	3	4	2	2	3	3	3	2	3	1	2	2	1	2	2	2	3	3	2	3	3
1	18	3	2	2	4	4	3	3	2	1	3	3	3	3	3	2	3	2	3	3	4	2	3	2	2	1	2	2	2	2	3	2	2	2	2	2	2	2	2	2	2	3	1	3	2	3	2	1	1
2	21	5	2	2	2	3	4	5	2	2	2	2	3	3	2	1	3	3	3	3	4	3	3	2	4	2	3	3	4	2	2	2	2	2	3	2	2	2	3	2	2	3	4	3	2	3	2	3	2
2	20	4	2	2	3	3	2	2	2	3	2	3	2	3	2	2	3	3	2	2	3	2	2	3	2	3	2	2	3	3	2	2	1	3	2	2	2	2	3	2	2	2	2	2	3	3	2	2	2
2	14	3	3	3	3	3	3	3	3	3	3	3	3	3	2	3	3	3	3	3	3	2	2	2	2	2	2	2	2	2	2	2	2	2	2	2	3	1	2	2	1	2	2	2	2	2	2	2	2
2	18	3	3	3	3	3	3	3	2	2	3	3	3	3	2	3	3	2	2	2	2	2	2	2	2	2	2	2	2	2	2	2	2	2	2	2	2	2	2	2	2	2	2	2	2	2	2	2	2
2	22	4	3	2	4	4	2	2	2	2	2	3	2	2	4	1	1	2	3	3	3	2	2	2	2	2	1	2	3	2	1	2	1	2	2	2	2	1	4	2	2	1	3	3	3	2	2	3	1
2	20	3	3	3	3	3	3	2	3	2	3	3	2	2	2	2	3	2	3	3	2	2	3	2	2	2	2	3	2	3	2	2	3	3	3	2	2	2	2	2	3	2	3	2	2	2	2	3	3
1	15	3	3	3	3	3	3	3	4	3	3	4	2	3	3	3	2	4	4	4	3	4	2	2	2	1	3	3	4	2	2	2	1	2	4	3	4	2	3	3	3	4	4	3	4	4	4	3	3
2	18	5	2	4	4	4	4	4	2	2	2	2	3	3	3	3	3	3	4	4	4	3	3	4	2	3	3	1	4	4	2	3	2	3	4	3	3	1	1	2	2	2	3	3	3	1	2	3	2
1	19	4	4	4	4	4	4	4	3	3	2	2	2	2	3	2	2	3	3	3	3	3	3	3	3	3	3	3	3	3	3	3	3	3	2	1	3	2	4	2	1	3	3	3	3	1	3	3	1
2	19	2	3	1	2	1	1	1	2	2	2	2	2	3	3	2	2	2	2	2	4	3	2	3	3	2	3	2	3	4	3	3	3	3	2	2	2	1	3	2	2	3	2	2	1	1	1	2	2
2	14	3	3	3	4	3	1	1	2	2	2	3	3	3	2	4	3	3	4	3	3	2	3	1	1	3	3	2	3	2	4	2	1	2	1	1	1	1	1	1	1	1	3	2	1	1	1	1	1
2	14	4	4	4	3	5	4	5	3	4	3	1	3	1	2	2	3	3	3	3	2	3	3	3	2	2	2	3	3	1	3	2	4	3	2	3	4	2	3	4	2	4	3	2	3	4	2	3	1
2	20	2	1	1	2	2	1	2	2	2	2	3	3	2	2	1	3	2	1	1	4	2	3	3	3	2	3	4	4	3	2	2	2	2	2	2	1	1	2	2	1	3	3	2	2	2	2	1	1
2	19	3	3	3	3	3	3	3	2	3	3	3	2	3	3	2	3	3	2	3	2	2	3	2	3	3	2	3	3	2	3	2	3	3	2	2	3	2	2	3	2	3	3	2	3	3	3	2	2
2	20	3	2	3	4	3	2	2	2	2	2	3	2	3	2	2	3	2	2	1	3	2	2	2	3	2	3	2	2	2	3	3	2	2	2	2	3	2	3	2	2	2	2	3	2	2	2	3	2
2	22	3	3	3	2	2	2	3	2	1	2	3	2	2	2	1	1	2	2	2	3	2	2	2	2	1	2	2	2	3	2	3	4	2	2	3	1	2	2	2	3	3	3	2	1	2	2	3	1
2	16	4	3	2	2	2	2	2	2	2	3	3	3	2	3	3	3	2	2	2	3	2	2	2	2	2	2	2	2	2	2	2	2	2	2	1	1	1	1	1	1	1	1	1	1	1	1	1	1
1	21	1	1	1	1	1	1	1	1	1	1	1	1	1	1	1	1	4	1	1	4	4	4	4	4	4	4	4	4	4	4	4	4	4	4	1	1	1	2	1	1	1	2	1	1	1	1	1	1
2	18	4	3	3	3	4	3	3	1	1	3	4	3	3	2	2	2	2	2	2	3	3	3	2	3	2	2	2	2	2	1	2	2	2	2	2	1	2	2	2	2	2	1	1	1	1	1	2	2
1	20	3	3	3	3	3	3	3	2	2	3	3	3	3	3	2	2	2	2	3	3	2	2	3	3	2	2	3	2	3	3	3	3	2	2	3	2	3	3	3	2	3	2	2	3	2	2	3	2
2	20	1	1	1	1	1	1	1	1	1	1	2	2	2	3	2	2	3	3	3	3	3	3	3	3	3	3	3	3	3	3	3	3	3	2	2	2	2	2	2	2	2	2	2	2	2	2	2	2
1	18	3	3	3	3	3	3	3	2	2	3	3	3	3	2	3	3	2	2	2	2	2	2	2	2	2	2	2	2	2	2	2	2	2	2	2	2	2	2	2	2	2	2	2	2	2	2	2	2
2	20	4	4	3	3	3	3	3	1	1	2	2	1	1	1	2	2	1	3	1	3	3	3	2	3	2	2	1	1	3	1	2	2	2	1	1	1	1	1	1	1	1	1	1	1	1	1	1	1
2	19	3	1	1	1	1	1	1	2	2	2	3	2	2	1	2	3	2	2	2	2	2	3	3	3	3	3	3	2	3	3	3	2	3	3	3	3	4	3	3	4	4	4	4	4	3	3	3	3
1	20	4	3	4	4	4	3	4	3	2	2	3	3	2	2	3	3	2	2	2	2	2	3	3	2	2	2	3	2	2	3	2	3	3	3	3	2	3	3	3	3	2	2	3	2	3	2	3	3
1	20	5	4	2	5	3	2	3	2	2	2	2	2	2	3	2	2	2	2	1	4	3	2	2	4	2	2	2	2	2	2	3	2	4	1	1	1	1	1	1	1	1	2	2	2	1	1	1	1
2	20	3	3	3	3	2	3	3	2	2	2	2	3	2	3	3	3	3	2	3	2	2	2	2	3	3	2	3	3	2	3	2	3	3	3	3	2	3	3	3	2	2	2	2	2	2	2	2	2
2	19	4	3	3	4	4	3	3	3	2	2	2	3	2	2	2	2	3	2	2	4	2	3	3	3	3	2	2	2	3	2	2	2	2	2	2	2	2	3	2	3	2	2	2	2	3	2	2	2
2	18	2	2	2	4	4	2	2	1	1	1	1	1	1	2	1	1	2	2	2	3	4	4	4	4	4	4	4	4	4	4	4	4	4	3	3	2	1	2	2	1	1	2	2	2	2	2	2	1
1	16	3	3	3	3	3	3	3	2	2	3	3	3	3	2	3	3	2	2	2	2	2	2	2	2	2	2	2	2	2	2	2	2	2	1	1	1	1	1	1	1	1	1	1	1	1	1	1	1
1	19	3	3	3	3	3	3	3	2	2	3	3	3	3	2	3	3	2	2	2	2	2	2	2	2	2	2	2	2	2	2	2	2	2	2	2	2	2	2	2	2	2	2	2	2	2	2	2	2
2	17	3	3	3	3	3	3	2	1	2	2	3	2	3	2	3	3	2	2	2	2	2	2	2	2	2	2	2	2	2	2	2	2	2	2	2	2	2	2	1	2	3	2	2	2	2	3	2	2
1	22	3	3	3	3	3	3	3	2	2	3	3	3	3	2	3	3	2	2	2	2	2	2	2	2	2	2	2	2	2	2	2	2	2	2	2	2	2	2	2	2	2	2	2	2	2	2	2	2
1	20	3	3	3	3	3	3	3	2	2	3	3	3	3	2	3	3	2	2	2	2	2	2	2	2	2	2	2	2	2	2	2	2	2	2	2	2	2	2	2	2	2	2	2	2	2	2	2	2
2	19	3	3	3	3	3	3	3	2	2	3	3	2	2	3	2	3	3	3	3	2	2	2	2	3	3	3	3	2	2	2	2	2	2	2	2	3	2	1	2	1	1	2	1	2	1	2	1	1
1	19	3	3	3	3	3	3	3	1	2	3	3	3	3	2	3	3	2	2	2	2	2	2	2	2	2	2	2	2	3	2	2	2	2	2	2	2	2	2	2	2	2	2	2	2	2	2	2	2
1	18	3	3	3	3	3	3	3	2	2	3	3	3	3	2	3	3	2	2	2	2	2	2	2	2	2	2	2	2	2	2	2	2	2	2	2	2	2	2	2	2	2	2	2	2	2	2	2	2
1	22	3	3	3	3	3	3	3	2	2	3	3	3	3	2	3	3	2	2	2	2	2	2	2	2	2	2	2	2	2	2	2	2	2	2	2	2	2	2	2	2	2	2	2	2	2	2	2	2
2	20	3	3	4	3	4	4	4	2	2	3	3	3	3	2	3	3	2	2	2	2	2	2	2	2	2	2	2	2	2	2	2	2	2	2	2	2	2	2	2	2	2	2	2	2	2	2	2	2
2	20	3	3	3	3	3	3	3	1	2	3	3	3	3	3	3	3	1	1	1	3	1	1	3	2	2	2	1	2	2	2	2	2	2	1	1	1	1	1	1	1	1	1	1	1	1	1	1	1
1	19	3	3	3	3	3	3	3	2	2	3	3	3	3	2	3	3	2	2	2	2	2	2	2	2	2	2	2	2	2	2	2	2	2	2	2	2	2	2	2	2	2	2	2	2	2	2	2	2
1	20	4	4	4	4	4	4	4	1	2	3	3	2	3	3	1	3	2	1	2	2	2	2	2	2	2	2	2	2	2	2	2	2	2	2	2	2	3	2	2	2	2	1	2	2	3	2	2	2
1	19	3	3	3	3	3	3	3	1	1	4	4	4	4	1	4	4	1	1	1	1	1	1	1	1	1	1	1	1	1	1	1	1	1	1	1	1	1	1	1	1	1	1	1	1	1	1	1	1
1	19	3	3	3	3	3	3	3	2	2	3	3	3	3	2	3	3	2	2	2	2	2	2	2	2	2	2	2	2	2	2	2	2	2	2	2	2	2	2	2	2	2	2	2	2	2	2	2	2
2	17	3	3	3	3	3	3	3	2	3	3	2	3	2	2	2	3	3	2	3	2	3	2	3	2	3	2	3	2	3	2	3	2	3	2	1	2	1	2	1	1	1	2	2	1	2	2	2	2
2	17	3	3	3	3	3	3	3	2	2	2	2	2	2	3	2	3	3	2	2	3	3	2	3	2	2	2	2	2	2	2	2	2	2	2	2	2	2	2	2	2	2	2	2	2	2	2	2	2
1	17	3	3	3	3	3	3	3	2	3	3	2	3	2	3	3	3	3	2	3	3	3	2	2	2	3	2	2	2	3	2	2	3	2	3	4	4	3	3	3	2	3	3	3	2	3	3	2	3
1	21	3	3	3	3	3	3	3	2	2	3	3	3	3	2	3	3	2	2	2	2	2	2	2	2	2	2	2	2	2	2	2	2	2	2	2	2	2	2	2	2	2	2	2	2	2	2	2	2
1	21	3	3	3	3	3	3	3	2	2	3	3	3	3	2	3	3	2	2	2	2	2	2	2	2	2	2	2	2	2	2	2	2	2	2	2	2	2	2	2	2	2	2	2	2	2	2	2	2
2	19	3	3	3	3	3	3	3	3	2	2	3	2	2	3	2	2	3	2	2	2	2	3	2	2	2	2	2	3	2	3	2	2	3	2	2	2	1	2	2	2	2	3	2	2	2	2	2	2
1	17	3	3	3	3	3	3	3	3	3	3	2	3	2	2	2	2	3	2	2	3	3	2	3	3	3	2	2	3	2	2	3	1	2	2	2	2	1	3	2	3	2	3	2	2	2	2	2	2
2	18	2	3	3	3	2	3	3	3	3	2	2	2	3	3	3	2	2	3	3	3	2	3	2	3	2	2	2	2	3	2	3	2	3	2	3	2	3	3	3	3	3	2	3	2	3	2	3	2
2	21	3	3	3	3	3	3	3	2	2	3	3	3	3	2	3	3	2	2	1	2	2	2	2	2	2	2	2	2	2	2	2	2	2	2	2	2	2	2	2	2	2	2	2	2	2	2	2	2
1	21	3	3	3	3	3	3	3	2	2	3	3	3	3	2	3	3	2	2	2	2	2	2	2	2	2	2	2	2	2	2	2	2	2	2	2	2	2	2	2	2	2	2	2	2	2	2	2	2
1	15	3	3	3	3	3	3	3	2	2	3	3	3	3	2	3	3	2	2	2	2	2	2	2	2	2	2	2	2	2	2	2	2	2	2	2	2	2	2	2	2	2	2	2	2	2	2	2	2
2	15	3	3	3	3	3	3	3	2	2	3	3	3	3	2	3	3	2	2	2	2	2	2	2	2	2	2	2	2	2	2	2	2	2	2	2	2	2	2	2	2	2	2	2	2	2	2	2	2
2	18	3	3	3	3	3	3	3	1	1	4	4	4	4	1	4	4	1	1	1	1	1	1	1	1	1	1	1	1	1	1	1	1	1	1	1	1	1	1	1	1	1	1	1	1	1	1	1	1
1	20	3	3	3	3	3	3	3	2	2	3	3	3	3	2	3	3	2	2	2	2	2	2	2	2	2	2	2	2	2	2	2	2	2	2	2	2	2	2	2	2	2	2	2	2	2	2	2	2
1	19	4	3	3	3	3	3	3	2	2	3	3	2	3	2	3	3	2	2	2	2	2	2	2	2	2	2	2	2	2	2	2	2	2	1	2	4	1	2	2	2	2	2	2	1	2	2	2	1
1	19	4	5	3	4	5	3	4	1	2	2	1	2	3	1	3	2	4	3	2	1	2	3	4	3	2	1	2	3	4	3	2	1	2	4	3	2	1	2	3	4	3	2	1	2	3	4	3	2
2	17	3	3	3	3	3	3	3	1	1	4	4	4	4	1	4	4	1	1	1	1	1	1	1	1	1	1	1	1	1	1	1	1	1	1	1	1	1	1	1	1	1	1	1	1	1	1	1	1
2	17	3	3	3	3	3	3	3	2	2	3	3	3	3	3	2	2	4	4	4	3	3	3	2	2	2	2	3	2	2	2	3	3	3	3	3	4	3	3	3	2	3	4	3	3	3	4	3	4
1	20	3	3	3	3	3	3	3	2	2	3	3	3	3	2	3	3	2	2	2	2	2	2	2	2	2	2	2	2	2	2	2	2	2	2	2	2	2	2	2	2	2	2	2	2	2	2	2	2
1	18	3	3	3	3	3	3	3	1	1	4	4	4	4	1	4	4	1	1	1	1	1	1	1	1	1	1	1	1	1	1	1	1	1	1	1	1	1	1	1	1	1	1	1	1	1	1	1	1
1	13	3	3	3	3	3	3	3	1	1	1	1	1	1	1	1	1	1	1	1	4	4	4	4	4	4	4	4	4	4	4	4	4	4	1	1	1	1	1	1	1	1	2	1	1	1	1	1	1
1	20	3	3	3	3	3	3	3	2	2	3	3	3	3	2	3	3	2	2	2	2	2	2	2	2	2	2	2	2	2	2	2	2	2	2	2	2	2	2	2	2	2	2	2	2	2	2	2	2
2	20	4	2	2	3	4	3	3	3	3	3	2	1	3	2	3	3	3	4	3	4	3	2	2	2	2	2	3	3	2	2	2	2	2	3	2	2	2	2	3	2	2	3	3	3	2	3	3	3
1	19	5	4	4	5	4	4	4	2	2	3	3	3	3	2	3	3	2	2	2	2	2	2	2	2	2	2	2	2	2	2	2	2	2	2	2	2	2	2	2	2	2	2	2	2	2	2	2	2
2	16	3	3	3	3	3	3	3	2	2	3	3	3	3	2	3	3	2	2	2	2	2	2	2	2	2	2	2	2	2	2	2	2	2	2	2	2	2	2	2	2	2	2	2	2	2	2	2	2
1	18	3	3	3	3	3	3	3	3	3	2	2	2	2	3	2	2	3	3	3	4	4	4	4	4	4	4	4	4	4	4	4	4	4	1	1	1	1	1	1	1	1	1	1	1	1	1	1	1
1	18	3	3	3	3	3	3	3	2	2	3	3	3	3	2	3	3	2	2	2	2	2	2	2	2	2	2	2	2	2	2	2	2	2	2	2	2	2	2	2	2	2	2	2	2	2	2	2	2
1	17	3	3	3	3	3	3	3	2	1	4	4	1	1	4	1	1	1	1	1	4	4	4	4	4	4	4	4	3	4	3	4	4	4	2	3	3	1	2	1	1	1	1	2	2	1	2	2	4
1	20	3	3	3	3	3	3	3	2	2	3	3	3	3	2	3	3	2	2	2	2	2	2	2	2	2	2	2	2	2	2	2	2	2	2	2	2	2	2	2	2	2	2	2	2	2	2	2	2
1	20	4	4	4	4	4	4	4	3	3	2	2	2	2	3	2	2	3	3	3	3	3	3	3	3	3	3	3	3	3	3	3	3	3	3	3	3	3	3	3	3	3	3	3	3	3	3	3	3
1	17	3	3	3	3	3	3	3	2	2	3	3	3	3	2	3	3	2	2	2	2	2	2	2	2	2	2	2	2	2	2	2	2	2	2	2	2	2	2	2	2	2	2	2	2	2	2	2	2
2	15	1	1	1	1	1	1	1	1	1	2	2	2	2	3	2	2	1	3	2	4	4	4	4	4	4	4	4	4	4	4	4	4	4	1	1	1	1	1	1	1	1	1	1	1	1	1	1	1
1	19	3	3	3	3	3	3	3	2	2	3	3	3	3	2	3	3	2	2	2	2	2	2	2	2	2	2	2	2	2	2	2	2	2	2	2	2	2	2	2	2	2	2	2	2	2	2	2	2
2	18	3	3	3	3	3	3	3	2	2	3	3	3	3	2	3	3	2	2	2	2	2	2	2	2	2	2	2	2	2	2	2	2	2	2	2	2	2	2	2	2	2	2	2	2	2	2	2	2
1	21	3	4	3	4	3	4	3	3	2	2	3	3	2	2	2	3	3	3	3	2	2	3	3	3	3	3	3	2	3	2	3	2	2	2	1	1	2	3	2	2	2	2	2	2	2	2	2	2
2	19	3	3	3	3	3	3	3	2	2	3	3	3	3	2	3	3	2	2	2	2	2	2	2	2	2	2	2	2	2	2	2	2	2	2	2	2	2	2	2	2	2	2	2	2	2	2	2	2
1	22	3	3	3	3	3	3	3	2	2	3	3	3	3	2	3	3	2	2	2	4	2	2	2	2	2	2	2	2	2	2	2	2	2	2	1	2	2	4	2	2	2	2	2	2	2	2	2	2
1	21	3	3	3	3	3	3	3	1	1	3	2	1	1	1	2	2	2	1	1	4	2	2	3	2	2	3	4	3	4	2	2	1	2	1	1	1	1	1	1	1	1	1	1	1	1	1	1	1
2	17	3	3	3	3	3	3	3	2	2	2	4	4	4	2	4	2	4	4	4	3	2	1	2	4	1	1	2	2	2	2	2	2	2	2	2	2	2	2	2	2	2	2	2	2	2	2	2	2
2	22	2	4	3	3	3	3	3	2	2	3	3	3	3	2	3	3	2	2	2	2	2	2	3	3	2	2	2	3	2	2	3	2	2	2	2	2	2	2	2	2	2	2	2	2	3	2	2	2
2	20	3	3	3	3	3	3	3	1	1	4	4	4	4	1	4	4	1	1	1	1	1	1	1	1	1	1	1	1	1	1	1	1	1	1	1	1	1	1	1	1	1	1	1	1	1	1	1	1
2	17	5	5	5	5	5	5	5	2	2	2	2	2	2	3	1	1	4	2	2	4	1	1	1	3	3	3	3	3	3	3	3	3	3	3	3	2	1	1	1	1	1	1	1	1	1	1	1	1
1	17	3	3	3	3	3	3	3	2	2	4	4	4	3	2	4	3	1	2	2	2	2	2	2	3	1	2	1	3	2	1	1	1	2	2	1	2	2	2	2	3	2	3	2	2	2	2	2	2
1	23	5	3	3	5	3	3	3	2	2	4	3	4	4	1	1	2	1	1	1	4	1	2	4	1	4	1	2	2	2	1	4	1	1	1	1	1	1	1	1	1	1	1	1	1	1	1	1	1
2	22	3	3	3	3	3	3	3	2	2	3	3	3	3	2	3	3	2	2	2	2	2	2	2	2	2	2	2	2	2	2	2	2	2	2	2	2	2	2	2	2	2	2	2	2	2	2	2	2
1	19	1	1	1	2	2	2	2	1	1	2	2	1	1	1	1	1	1	1	1	4	4	4	4	4	4	4	4	4	4	4	3	3	3	3	3	3	3	3	3	3	3	3	3	3	3	3	3	3
1	19	3	3	3	3	3	3	3	2	2	3	3	3	3	2	3	3	2	2	2	2	2	2	2	2	2	2	2	2	2	2	2	2	2	2	2	2	2	2	2	2	2	2	2	2	2	2	2	2
1	21	3	3	3	3	3	3	3	2	2	3	3	3	3	2	3	3	2	2	2	2	2	2	2	2	2	2	2	2	2	2	2	2	2	2	2	2	2	2	2	2	2	2	2	2	2	2	2	2
1	18	4	4	4	4	4	4	4	3	2	3	2	2	2	3	2	2	3	3	3	3	3	3	3	3	3	3	3	3	3	3	3	3	3	3	3	3	3	3	3	3	3	3	3	3	3	3	3	3
1	17	4	4	4	4	4	4	4	3	3	2	2	2	2	3	2	2	3	3	3	3	3	3	3	3	3	3	3	3	3	3	3	3	3	3	3	3	3	3	3	3	3	3	3	3	3	3	3	3
2	17	3	3	2	2	4	1	1	2	3	3	2	3	3	2	3	3	2	2	2	2	2	2	2	2	2	2	2	2	2	2	2	2	2	2	2	2	2	2	2	2	2	2	2	2	2	2	2	2
2	17	5	3	2	5	5	3	3	1	2	4	4	4	3	4	3	3	2	4	3	2	2	2	2	2	2	2	2	2	2	2	2	2	2	2	2	2	2	2	2	2	2	2	2	2	2	2	2	2
2	22	4	4	4	4	4	4	4	2	2	4	3	3	2	2	3	3	3	1	2	3	3	3	2	3	3	2	2	3	3	2	2	2	3	1	1	2	1	1	1	2	2	1	2	2	1	2	1	2
1	19	1	1	1	1	1	1	1	1	1	2	2	1	1	1	1	1	2	4	3	4	4	2	3	2	3	3	3	3	3	3	3	3	3	1	1	1	1	1	1	1	2	1	1	1	1	1	1	1
1	21	1	1	1	2	2	1	1	1	1	1	2	1	1	1	1	1	1	1	1	4	4	3	4	2	4	2	2	4	4	3	2	2	4	1	1	1	1	1	1	1	1	1	1	1	1	1	1	1
1	17	2	2	2	4	4	2	2	3	3	3	3	2	3	3	3	3	4	3	3	4	2	2	1	2	2	2	2	2	2	2	2	2	1	2	4	4	3	3	2	2	2	4	4	4	4	3	3	4
1	18	4	4	4	4	4	4	4	2	2	2	2	2	2	2	2	2	3	2	1	3	3	2	3	2	2	3	2	2	2	2	2	2	2	2	1	2	1	2	2	1	2	2	2	2	2	2	2	1
2	21	4	2	3	4	2	2	3	2	2	2	3	3	3	3	2	3	3	3	2	2	2	3	2	2	3	3	2	3	2	2	3	3	2	3	3	2	3	2	3	2	2	3	2	3	1	3	3	3
1	20	4	4	4	4	4	4	4	3	3	2	2	2	2	3	2	2	3	3	3	3	3	3	3	3	3	3	3	3	3	3	3	3	3	3	3	3	3	3	3	3	3	3	3	3	3	3	3	3
2	21	4	3	3	3	3	3	3	3	1	2	3	3	2	2	1	3	3	2	1	2	2	2	3	2	3	2	2	2	3	3	3	3	3	2	2	2	1	3	2	1	1	1	1	1	1	1	1	1
2	14	2	1	1	2	2	2	2	2	3	2	2	1	1	2	2	2	3	3	3	3	3	3	3	3	3	3	3	3	3	3	3	3	3	2	2	2	2	2	2	2	2	2	2	2	2	2	2	2
1	25	4	2	1	5	2	1	1	1	2	1	1	1	1	1	1	1	2	1	1	4	4	4	4	2	4	2	2	4	4	2	3	2	4	3	2	1	1	1	1	1	1	2	1	2	2	2	2	1
1	19	2	2	2	4	2	2	2	3	3	2	2	3	2	3	2	2	2	2	2	4	2	3	4	2	1	1	1	4	2	1	2	1	2	2	2	2	2	3	2	1	2	3	2	2	2	2	1	1
1	14	3	3	1	4	2	1	1	2	2	1	1	1	1	1	2	1	2	1	1	3	3	4	3	3	3	3	3	2	3	4	4	4	3	2	1	1	1	1	1	1	3	1	1	1	1	1	2	1
1	20	2	3	1	2	2	2	2	2	2	3	3	3	3	2	2	3	2	2	2	2	2	2	2	2	2	2	2	2	2	2	2	2	2	2	2	2	2	2	2	2	2	2	2	2	2	2	2	2
1	18	4	4	4	4	4	4	4	3	3	2	2	2	2	3	2	2	3	3	3	3	3	3	3	3	3	3	3	2	3	3	4	3	3	4	3	4	3	3	4	3	4	3	3	3	3	3	4	3
1	17	2	2	2	2	2	2	2	2	2	3	3	3	3	2	3	2	2	2	2	2	2	2	2	2	2	2	2	2	2	2	2	2	2	2	3	2	2	2	2	2	2	3	3	3	2	2	2	2
2	18	4	4	4	4	4	4	4	3	3	2	2	2	2	3	2	2	3	3	1	3	3	3	3	3	3	3	3	3	3	3	3	3	3	2	2	2	2	2	2	2	2	2	2	2	2	2	2	2
2	16	4	4	4	5	4	3	4	3	3	3	2	3	2	2	3	2	4	3	3	4	3	3	1	3	2	3	4	1	2	3	2	2	2	2	3	2	3	4	3	3	3	4	2	3	3	2	3	2
1	14	2	2	2	3	2	2	2	2	2	2	3	2	3	1	3	3	3	4	4	4	2	1	3	1	1	1	2	2	3	1	1	2	3	2	3	2	1	4	1	1	2	2	4	1	2	3	1	2
2	21	4	2	2	3	4	2	3	2	2	3	3	2	2	3	1	2	3	3	3	3	2	2	2	2	2	3	3	2	3	2	3	2	3	2	2	3	3	2	3	3	2	2	2	2	3	2	3	2
1	20	2	2	2	2	2	2	2	1	1	1	1	1	1	1	1	1	1	4	1	4	4	4	4	4	4	4	4	4	4	4	4	4	4	1	1	1	1	1	1	1	1	1	1	1	1	1	1	1
1	20	1	1	1	1	1	1	1	1	1	1	2	1	1	1	1	1	1	1	1	3	4	4	3	4	3	4	4	3	4	4	4	4	4	1	1	1	1	1	1	1	1	1	1	1	1	1	1	1
1	20	1	1	1	1	1	1	1	3	2	2	2	2	3	1	1	3	3	1	1	3	3	3	3	3	3	3	3	3	3	3	3	3	3	3	3	3	3	3	3	2	2	3	3	3	3	3	3	3
1	21	3	2	2	4	2	2	2	1	1	1	1	1	1	3	1	1	2	1	1	4	4	4	4	4	4	4	4	4	4	3	4	2	3	1	1	1	1	1	1	1	1	2	1	1	1	1	1	1
1	21	3	4	3	3	2	3	3	2	3	2	2	2	2	2	2	3	3	2	3	2	2	3	2	3	2	2	3	2	2	2	3	2	2	2	2	3	3	2	3	2	3	2	2	3	3	2	2	2
2	19	3	2	2	1	3	3	3	4	4	3	2	3	3	2	3	3	2	2	4	3	2	2	2	2	1	1	1	2	2	1	1	1	1	2	2	2	3	3	3	3	3	4	4	4	4	4	2	3
1	21	4	4	4	4	2	2	3	2	1	2	3	2	2	2	2	2	2	2	1	3	3	3	2	2	2	3	3	3	3	2	3	2	3	2	2	2	1	3	2	1	3	3	2	1	2	2	2	2
1	20	3	4	4	3	5	5	4	3	3	2	1	1	2	3	2	2	3	4	3	3	2	2	3	3	3	2	3	2	3	3	3	3	3	3	3	2	3	3	3	3	2	3	2	3	3	3	3	3
1	15	1	1	1	1	1	1	1	1	1	1	1	1	1	1	1	1	1	1	1	4	4	4	4	4	4	4	4	4	4	4	4	4	4	1	1	1	1	1	1	1	1	1	1	1	1	1	1	1
2	18	3	3	3	3	3	3	3	2	3	2	3	3	2	2	3	3	3	2	2	2	3	3	2	2	3	2	1	2	3	2	2	2	2	2	2	2	2	2	2	2	2	2	2	2	2	2	2	2
1	17	4	3	4	3	4	3	3	2	3	3	3	3	3	2	2	3	3	2	2	3	3	3	2	2	2	2	2	3	3	2	2	2	3	3	2	2	2	3	2	1	3	3	2	3	3	3	3	3
1	16	5	4	4	4	4	4	3	3	2	2	3	2	2	2	2	2	3	2	2	3	3	3	3	3	3	3	3	3	2	2	2	2	3	3	2	3	3	3	3	1	3	3	3	3	3	3	3	3
1	22	4	4	4	4	3	2	2	3	3	2	2	2	2	2	2	2	3	2	3	2	3	2	3	2	3	2	3	2	3	2	3	3	2	3	3	3	3	3	3	3	3	3	3	3	3	3	2	3
2	21	1	1	1	1	1	1	1	1	1	3	3	2	2	1	1	1	2	1	1	2	3	3	2	4	4	4	4	4	2	1	2	3	2	1	2	1	1	2	1	1	1	2	1	1	1	1	1	1
2	17	4	3	3	4	5	3	3	3	3	2	3	3	3	2	1	1	4	2	1	3	3	3	2	3	3	3	3	3	2	2	2	1	3	3	2	2	2	2	1	1	2	2	2	2	2	2	1	2
1	21	4	4	4	4	4	4	4	3	3	2	2	2	2	3	2	2	3	3	3	3	3	3	3	3	3	3	3	3	3	3	3	3	3	3	3	3	3	3	3	3	3	3	3	3	3	3	3	3
2	14	2	2	2	2	2	1	2	1	1	2	2	1	2	2	2	2	3	1	1	3	4	3	3	4	3	2	2	4	3	3	3	3	3	1	2	2	1	2	2	2	2	3	1	1	1	2	1	2
2	21	1	1	1	1	1	1	1	1	1	1	2	1	1	1	1	1	2	2	1	4	4	3	4	4	4	1	2	3	2	2	2	3	2	1	1	1	1	4	2	1	1	3	2	4	4	2	3	1
1	20	3	4	2	3	3	2	2	1	1	1	1	1	1	1	1	1	2	2	2	4	4	4	4	4	4	4	4	4	4	4	4	4	4	2	2	2	1	2	2	2	2	3	3	3	2	2	2	2
1	21	4	2	2	4	2	1	5	3	3	2	3	2	2	1	3	2	2	1	1	4	3	4	3	3	2	2	2	2	3	2	1	2	2	2	2	1	2	2	2	1	3	4	2	2	2	2	4	1
1	19	1	1	1	1	1	1	1	1	2	2	2	1	1	1	1	1	3	2	2	4	4	3	3	3	2	3	1	3	2	2	3	3	4	2	2	1	1	3	2	2	2	2	2	3	1	1	1	1
2	20	4	4	4	4	4	4	4	2	3	1	2	2	2	2	2	2	2	2	2	4	3	3	3	3	3	3	3	3	3	3	3	3	3	2	2	2	2	2	2	2	2	3	3	3	3	2	2	2
2	19	3	3	3	5	4	1	3	2	3	3	2	3	3	4	1	3	3	3	4	3	3	1	1	1	2	2	3	3	1	1	1	1	1	1	2	2	1	4	3	1	2	4	1	3	3	4	4	4
1	20	3	4	3	3	4	2	3	2	2	2	3	2	2	3	3	2	4	3	4	3	3	2	3	2	2	3	3	4	2	2	3	1	2	3	2	3	1	4	3	1	3	4	3	2	3	3	3	2
2	20	4	2	3	4	4	4	4	2	2	2	3	3	3	3	3	3	2	1	1	2	3	2	2	2	1	1	1	3	3	2	1	1	3	2	3	3	2	3	2	2	3	4	4	2	2	3	2	2
1	15	5	4	3	5	3	1	4	2	2	3	3	3	3	2	3	3	2	2	2	2	2	2	2	3	3	2	2	2	1	2	2	2	2	2	2	2	3	2	2	1	2	3	2	3	2	2	3	1
1	20	3	2	2	3	2	1	1	1	1	2	2	3	3	2	2	2	1	1	1	2	2	2	2	2	2	1	2	2	2	2	2	1	3	1	1	1	1	1	1	1	1	2	1	1	1	1	1	1
1	13	4	3	3	5	3	2	4	2	4	2	3	3	4	3	3	3	2	2	2	3	1	1	1	2	1	3	4	3	2	4	2	1	1	2	2	3	1	4	3	3	2	4	3	3	3	3	2	3
2	19	3	4	3	2	2	2	2	2	2	3	3	2	2	3	2	3	3	2	2	2	2	2	3	2	2	2	2	2	2	2	2	2	2	1	1	1	1	2	2	2	2	2	2	2	2	3	3	2
1	22	3	1	1	1	1	1	1	1	1	1	1	1	1	1	1	1	1	1	1	4	3	4	4	4	4	4	3	3	3	3	3	3	3	1	1	1	1	1	1	1	1	1	1	1	1	1	1	1
2	18	3	3	4	4	3	2	3	2	2	2	2	2	2	2	2	2	3	2	1	3	3	3	2	3	3	3	2	3	3	3	2	2	2	3	3	3	3	3	2	2	2	2	2	2	2	2	2	2
2	19	4	3	3	3	3	3	3	1	2	3	3	1	2	3	2	2	3	3	3	3	3	3	2	2	1	1	1	3	3	3	3	3	3	3	3	2	1	1	1	1	2	1	1	1	1	1	1	1
1	21	4	4	4	3	4	4	4	3	3	2	2	2	2	3	2	2	3	3	3	3	3	3	3	3	3	3	3	3	3	3	3	3	3	3	3	3	3	3	3	3	3	3	3	3	3	3	3	3
2	20	4	4	4	4	4	4	4	3	3	3	3	3	3	2	3	1	2	2	2	3	2	2	4	2	2	3	2	2	4	2	2	2	2	2	2	3	1	2	2	2	2	3	2	3	2	3	3	3
2	21	4	3	3	5	4	3	4	3	1	3	2	2	2	2	2	2	3	3	3	4	3	1	3	3	3	3	3	4	3	2	2	2	2	2	2	2	1	2	2	1	2	2	2	1	2	2	1	1
1	20	3	4	3	3	3	4	3	3	2	2	3	2	3	2	1	4	2	3	2	2	3	3	1	2	2	1	4	2	2	3	2	3	3	2	2	3	2	2	2	3	2	2	1	2	3	4	3	2
1	21	5	4	4	4	4	4	4	1	1	2	1	1	1	1	3	2	2	2	1	3	4	3	4	4	3	3	4	2	2	3	3	3	3	1	1	2	1	1	1	1	1	1	1	1	1	1	2	1
2	16	5	4	2	4	2	1	1	3	2	3	4	3	3	4	4	3	4	4	4	3	1	2	2	3	2	1	4	2	2	3	2	1	2	3	2	4	1	4	3	3	3	4	4	4	4	4	4	4
2	17	4	3	3	4	3	2	3	1	2	2	4	3	3	3	2	2	3	4	3	3	2	2	3	3	1	3	2	2	1	3	3	1	3	4	3	3	1	3	2	4	2	3	2	3	3	2	2	4
1	21	1	1	1	1	1	1	1	4	1	1	1	1	1	1	3	1	2	1	1	4	4	4	4	4	4	4	4	2	2	2	2	2	2	2	2	2	2	3	2	3	2	2	2	2	2	2	2	2
2	19	3	3	2	2	3	2	2	2	1	3	2	1	2	1	1	4	1	1	1	4	4	1	2	3	3	3	3	4	4	4	4	4	4	1	1	1	1	1	1	1	1	1	1	1	2	1	2	1
2	15	1	1	1	2	1	1	1	2	2	2	2	2	2	1	1	3	2	1	1	4	4	3	2	3	2	4	2	2	3	2	2	2	2	1	1	1	1	2	2	2	1	3	1	1	1	1	2	3
2	22	2	4	3	3	4	3	3	3	2	3	2	2	3	3	2	3	3	2	3	3	2	3	3	2	3	1	3	2	3	2	2	3	3	1	1	1	1	3	2	2	2	2	3	3	2	2	2	1
1	19	4	4	3	4	3	4	3	2	2	3	2	2	2	2	2	1	3	2	3	2	1	4	2	2	2	3	2	3	2	3	2	2	2	3	3	3	2	2	3	3	2	2	4	2	2	3	2	3
1	21	4	4	4	4	4	4	4	1	1	4	4	4	4	1	4	4	1	1	1	1	1	1	1	1	1	1	1	1	1	1	1	1	1	1	1	1	1	1	1	1	1	1	1	1	1	1	1	1
1	18	4	4	4	4	4	4	4	2	2	3	3	3	3	2	3	3	2	2	2	2	2	2	2	2	2	2	2	2	2	2	2	2	2	2	2	2	2	2	2	2	2	2	2	2	2	2	2	2
1	20	3	4	3	4	2	3	4	3	3	3	2	2	2	2	3	2	3	2	3	3	3	2	3	3	2	3	3	3	3	3	2	2	3	3	3	3	2	2	3	2	2	3	2	2	3	3	3	3
2	18	2	1	1	1	1	1	1	1	1	3	1	4	4	1	4	4	1	1	1	1	1	1	1	1	1	1	1	1	3	1	1	1	1	1	1	1	1	1	1	1	1	1	1	1	1	1	1	1
1	13	5	4	3	5	5	3	4	2	2	2	2	2	2	2	2	1	2	2	2	2	3	3	3	4	3	4	3	2	2	2	2	2	3	3	3	2	2	2	2	2	2	3	2	3	3	2	3	2
2	18	3	4	4	4	4	3	3	3	2	1	3	2	3	1	1	2	2	2	1	4	3	3	2	3	3	1	1	3	3	2	2	2	4	2	2	2	2	3	2	2	2	3	1	2	2	2	3	2
1	15	5	3	2	4	4	5	2	4	3	2	1	2	1	4	3	1	3	2	3	3	2	3	3	2	3	2	3	3	3	2	3	2	3	3	3	2	1	3	2	3	2	3	2	3	3	3	3	1
2	20	4	3	3	3	3	3	3	3	3	3	3	1	1	3	2	2	3	2	1	4	3	2	2	3	2	2	2	3	2	2	3	2	2	2	2	2	2	2	2	2	2	3	2	2	2	3	2	3
1	19	3	3	3	3	3	3	3	2	2	3	3	3	3	2	3	3	2	2	2	2	2	2	2	2	2	2	2	2	2	2	2	2	2	2	2	2	2	2	2	2	2	2	2	2	2	2	2	2
2	17	3	4	4	4	4	3	4	1	2	2	2	3	2	2	2	1	3	1	2	2	3	3	3	2	3	2	2	3	2	2	3	3	3	3	3	1	2	3	2	2	3	2	1	2	2	1	2	1
2	14	3	2	1	2	2	2	2	2	1	1	1	1	2	1	1	1	1	1	1	4	4	4	4	3	4	4	4	4	4	4	4	4	4	1	1	1	1	1	1	1	1	1	1	1	1	1	1	1
2	18	4	3	3	4	4	2	2	3	1	1	3	1	2	2	1	2	2	1	1	3	3	2	2	3	2	2	3	3	3	2	2	4	2	2	1	1	1	1	1	1	1	2	1	1	1	1	2	1
1	24	1	1	1	1	1	1	1	4	3	2	2	1	1	1	3	3	3	2	2	3	3	4	4	4	2	4	3	4	3	2	3	2	4	1	1	2	1	1	2	1	4	4	1	3	3	3	4	2
1	15	3	2	2	3	3	1	3	2	3	2	3	2	3	2	1	2	2	2	2	3	3	2	2	2	1	3	3	3	2	2	2	1	2	2	3	2	1	2	3	4	3	4	1	3	3	3	2	2
1	19	4	2	2	4	4	2	2	1	2	2	3	3	3	3	3	2	3	3	3	4	3	2	2	1	1	2	3	2	2	1	1	2	3	2	2	2	1	2	1	1	2	3	2	2	2	3	2	3
2	19	2	1	1	3	1	1	1	1	1	2	2	1	1	1	1	1	2	2	1	3	4	1	3	2	4	3	2	4	3	2	3	2	3	3	1	1	1	1	1	1	1	2	1	1	1	1	2	1
2	17	3	3	3	3	3	3	3	3	3	3	3	3	3	2	2	3	2	2	2	2	2	2	2	2	2	2	2	2	2	2	2	2	2	3	3	3	1	2	2	1	2	2	2	2	2	1	2	2
2	16	1	1	1	1	1	1	1	3	2	2	2	1	2	1	1	1	3	2	1	4	4	3	3	4	2	3	3	3	2	3	3	3	4	2	2	1	2	2	1	1	1	2	2	1	2	2	2	1
1	13	5	4	3	4	4	5	5	2	3	1	3	2	2	2	2	1	2	1	1	4	4	1	3	3	4	3	3	2	2	1	4	2	2	3	1	1	1	2	1	1	2	2	1	1	2	2	1	1
1	17	3	3	3	4	4	3	3	1	2	3	2	2	2	1	1	2	1	2	1	2	3	2	1	2	1	2	1	2	3	2	1	2	2	3	2	3	1	2	3	1	1	1	1	1	1	1	1	1
2	19	2	2	2	4	2	2	2	2	1	1	1	1	2	1	2	2	2	2	1	4	3	3	4	4	4	4	2	3	4	4	4	4	4	1	2	1	1	1	1	1	1	2	1	1	1	1	1	1
1	21	3	3	3	3	3	3	3	2	2	3	3	4	3	2	3	3	2	2	2	2	2	2	2	2	2	2	2	2	2	2	2	2	2	2	1	1	1	2	1	1	1	2	1	1	1	1	1	1
2	18	2	2	1	3	2	1	1	1	2	2	2	2	2	3	2	2	3	3	2	4	3	3	3	2	3	3	3	3	3	3	3	3	2	3	2	2	2	3	2	1	2	3	2	2	3	3	2	2
1	20	1	1	1	1	4	1	1	2	1	1	2	1	1	1	4	3	3	1	1	4	4	1	4	3	4	4	4	4	4	4	4	3	2	1	1	1	1	1	1	1	1	1	1	1	1	1	2	1
2	21	3	3	3	3	3	3	3	3	3	2	2	2	2	3	2	2	3	2	2	3	2	2	3	3	2	2	2	3	3	3	2	2	2	2	2	2	3	2	2	2	3	3	3	3	3	2	2	2
1	16	1	1	1	1	4	1	2	3	2	2	1	1	1	3	2	1	3	3	3	4	3	2	3	4	4	3	4	4	3	4	3	4	4	1	3	1	3	3	3	1	3	4	2	1	1	1	2	1
2	23	2	2	2	2	3	2	2	3	3	3	3	2	2	2	2	2	2	2	2	2	2	2	2	2	2	2	2	2	2	3	2	1	2	2	2	2	1	2	2	3	3	3	2	2	2	2	2	3
2	16	5	4	4	5	4	3	5	2	2	3	3	3	3	3	2	3	2	3	1	3	3	3	2	4	3	3	3	3	2	3	2	4	3	2	3	3	3	3	2	2	3	3	3	3	2	3	3	1
2	21	4	4	4	4	2	2	2	1	1	2	3	2	2	1	2	3	2	1	1	3	1	1	3	1	1	1	1	3	1	1	1	1	1	1	1	1	1	1	1	1	1	1	1	1	1	1	1	1
2	17	3	3	2	3	4	3	3	2	2	1	2	2	2	2	2	1	2	2	2	4	4	2	3	2	2	2	2	3	3	2	2	1	4	1	2	1	1	2	2	1	2	2	3	2	2	1	1	1
2	22	3	4	3	4	3	3	4	2	3	2	2	2	2	2	2	2	3	2	2	3	3	3	3	2	3	2	2	2	2	2	3	3	2	3	3	2	2	2	2	2	2	3	2	2	2	2	2	2
1	16	5	5	4	5	4	2	2	2	1	2	2	2	2	2	2	2	3	2	1	3	2	2	3	2	2	3	3	3	3	2	2	3	3	3	2	1	2	3	3	2	2	3	2	2	2	2	3	1
2	18	3	3	3	3	3	3	3	2	2	1	1	1	1	1	1	1	2	2	1	1	1	2	2	2	2	2	2	2	2	2	2	2	2	2	2	2	3	2	3	2	3	3	3	2	3	2	2	3
1	16	4	1	1	4	3	3	3	2	2	3	3	3	3	2	3	3	2	2	2	2	2	2	2	2	2	2	2	2	2	2	2	2	2	2	2	2	2	2	2	2	2	2	2	2	2	2	2	2
1	19	4	4	4	4	4	3	4	1	1	4	2	2	2	3	2	2	1	1	1	3	3	3	3	3	3	3	3	3	3	3	3	3	3	1	1	1	1	1	1	1	1	2	1	1	1	1	1	1
1	17	2	3	2	3	4	3	3	2	2	3	3	3	3	3	2	3	2	2	2	2	2	2	2	2	2	2	2	2	2	2	2	2	2	2	2	2	1	2	2	1	2	2	2	2	2	2	2	2
2	17	2	2	3	4	3	2	2	2	2	3	3	3	3	2	3	3	2	2	2	2	2	2	2	2	2	2	2	2	2	2	2	2	2	2	2	2	2	2	2	2	2	2	2	2	2	2	2	2
1	20	4	4	4	4	4	4	4	2	2	3	3	3	3	2	3	3	2	2	2	2	2	2	2	2	2	2	2	2	2	2	2	2	2	1	1	1	1	1	1	1	1	1	1	1	1	1	1	1
1	17	3	3	3	3	4	3	3	2	3	3	2	3	2	2	3	3	3	3	2	3	2	3	2	3	3	3	2	2	3	2	2	2	2	3	3	3	3	3	3	3	3	3	3	3	3	3	3	3
2	18	5	4	4	4	4	4	4	3	4	2	2	2	2	3	2	1	3	3	2	3	3	3	3	3	2	2	3	2	3	3	3	3	4	2	2	2	1	2	2	2	2	2	2	2	2	1	1	1
1	20	3	4	2	3	3	3	3	4	3	2	2	2	3	1	2	2	2	2	1	2	3	2	2	2	3	2	2	2	3	2	2	2	3	3	2	2	1	2	2	2	2	2	2	2	2	2	2	2
2	20	4	2	1	2	2	1	1	2	1	1	2	2	2	3	1	1	2	3	2	4	4	4	3	3	3	3	2	4	4	3	2	2	3	2	1	1	1	1	1	1	1	2	1	1	1	1	1	1
2	19	4	2	3	4	4	2	2	3	2	4	3	3	2	2	2	3	2	2	1	3	2	2	2	2	1	2	2	2	2	2	2	2	2	2	2	2	1	2	2	1	2	1	2	2	2	2	2	1
2	19	3	3	4	4	4	4	4	1	1	4	4	2	3	2	2	2	2	3	2	3	3	1	3	3	2	2	3	3	3	3	3	2	3	3	1	2	1	3	3	2	1	2	1	1	1	1	1	1
2	23	4	4	4	4	4	4	4	3	3	2	2	2	2	3	2	2	3	3	3	3	3	3	3	3	3	3	3	3	3	3	3	3	3	3	3	3	3	3	3	3	3	3	3	3	3	3	3	3
2	18	4	4	4	4	4	4	4	3	3	2	2	2	2	3	2	2	3	3	3	3	3	3	3	3	3	3	3	3	3	3	3	3	3	3	2	3	2	3	3	1	2	3	3	3	3	3	3	3
2	20	2	2	2	2	2	2	2	2	1	1	2	2	1	2	1	1	2	1	1	4	3	2	2	4	4	2	2	4	3	4	3	3	4	1	1	1	1	1	1	1	1	2	1	1	1	1	1	1
1	17	5	4	2	4	3	4	2	2	2	3	2	1	2	3	1	1	2	2	2	4	3	4	2	2	1	2	1	4	3	2	2	2	3	2	1	2	2	2	2	3	2	3	4	2	2	2	2	2
2	17	2	3	3	3	3	3	3	1	2	2	2	3	3	3	2	3	2	2	1	2	2	2	3	2	2	2	2	2	2	2	2	2	2	3	1	2	1	2	2	1	1	1	2	1	2	1	1	1
2	17	5	5	4	4	4	3	3	3	3	2	3	2	2	3	2	2	3	3	3	3	3	3	3	3	3	3	3	3	3	3	3	3	3	3	3	3	3	3	3	3	3	3	3	3	3	3	3	3
2	15	4	4	3	4	4	3	4	2	3	3	3	3	3	3	2	3	3	2	2	3	3	2	2	3	2	2	3	3	2	3	2	2	2	3	2	2	2	3	3	2	3	3	3	3	3	3	2	3
2	17	2	2	2	3	2	2	2	1	1	3	3	3	3	3	1	2	2	2	3	4	2	1	2	2	1	2	1	2	3	1	3	1	2	3	2	2	1	3	2	1	3	3	2	1	1	2	2	2
1	22	3	4	3	4	2	2	4	2	2	2	2	2	3	2	3	2	2	3	2	2	3	2	3	2	2	3	2	2	3	2	3	3	2	2	3	2	3	3	2	2	3	3	2	2	3	3	2	3
1	22	2	2	1	3	4	3	2	4	3	2	2	1	1	2	2	2	3	3	3	3	4	3	4	3	3	3	4	3	3	4	3	3	3	3	2	2	2	3	3	1	2	3	2	2	3	3	3	2
1	17	1	1	1	1	1	1	1	1	1	2	2	1	1	2	1	1	3	1	1	3	3	4	3	4	3	4	4	4	3	2	2	4	2	1	1	1	1	4	1	1	1	3	2	2	2	1	1	1
2	18	4	2	2	3	3	1	2	2	3	2	3	2	2	3	2	2	2	2	2	3	2	2	2	3	1	3	2	2	2	2	2	2	2	2	1	2	1	2	2	1	1	2	2	2	2	2	2	1
2	18	4	4	3	5	5	2	4	1	1	2	2	2	1	2	2	1	4	2	1	4	2	1	3	3	4	3	2	4	2	2	2	3	3	3	2	2	1	1	1	1	1	3	1	1	1	3	3	1
2	22	3	3	3	3	3	3	3	4	4	3	3	2	2	3	3	3	3	4	4	3	2	2	3	2	2	2	2	3	2	2	2	2	2	3	3	3	3	3	3	2	2	3	4	4	4	4	2	3
1	21	3	3	3	4	3	3	3	2	2	2	3	3	3	3	3	3	1	2	2	3	2	3	2	2	3	2	2	2	3	2	2	2	2	3	2	2	2	2	2	3	3	2	2	2	3	2	2	2
1	18	5	5	5	4	4	4	5	3	1	2	3	2	2	2	2	3	2	3	2	3	3	2	3	2	2	3	3	4	3	4	3	2	3	3	2	3	4	3	3	2	3	3	3	4	2	3	2	3
1	17	2	2	2	2	1	2	2	1	2	2	2	3	3	2	2	3	2	2	2	2	2	2	2	1	1	2	2	2	2	2	2	2	2	2	2	2	2	2	2	2	2	2	2	2	2	2	2	2
2	18	5	5	2	5	4	2	3	3	3	2	2	3	3	2	3	1	3	2	1	3	3	3	2	2	2	1	1	4	3	1	3	3	2	3	2	2	2	2	2	2	2	3	2	2	2	2	2	2
2	20	3	2	2	3	2	2	2	2	2	1	2	3	3	2	3	3	2	2	2	2	2	2	2	3	2	2	2	2	2	2	2	2	2	2	2	2	2	2	2	2	2	2	2	2	2	2	2	2
1	18	4	4	4	4	4	4	4	1	2	3	3	2	3	2	3	3	2	2	2	2	2	2	2	2	2	2	2	2	2	2	2	2	2	1	1	1	1	1	1	1	1	1	1	1	1	1	1	1
1	20	3	2	1	3	3	1	1	3	4	2	2	2	2	2	1	2	3	4	3	4	4	3	3	2	4	3	4	4	4	4	4	4	2	3	2	1	1	3	3	2	2	3	2	2	3	3	2	2
1	17	3	2	2	4	3	2	2	3	2	2	2	2	1	2	2	1	2	2	1	3	3	4	4	4	3	4	4	4	4	4	4	4	4	2	1	2	1	1	2	1	1	1	1	1	1	1	1	1
1	19	3	3	3	3	3	3	3	1	1	3	3	1	1	1	1	1	2	1	1	4	3	4	4	4	4	4	4	4	4	4	3	3	4	1	1	1	1	1	1	1	1	4	2	1	2	2	2	1
2	15	1	1	1	1	1	1	1	3	3	2	2	1	1	4	1	2	3	3	3	4	3	4	4	4	4	4	4	3	3	3	3	3	3	3	3	3	3	2	2	2	2	2	2	2	2	2	2	2
2	22	5	3	3	4	3	4	4	2	3	3	2	2	2	2	2	2	2	2	2	3	2	3	2	3	2	3	3	3	3	2	2	3	3	2	2	2	2	3	2	3	3	3	2	3	3	2	3	2
2	17	4	2	2	4	4	2	4	1	2	2	4	1	2	1	1	1	2	2	2	3	4	3	3	1	2	1	3	3	2	1	1	1	2	2	1	1	1	3	2	1	1	2	1	1	1	1	1	1
1	18	4	4	4	4	4	4	4	3	3	2	2	2	2	3	2	2	3	3	4	3	3	3	3	3	3	3	3	3	3	3	3	3	3	3	3	3	3	3	3	3	3	3	3	3	3	3	3	3
2	18	1	2	1	1	2	1	1	1	2	1	2	2	2	1	1	1	3	2	1	3	3	3	4	3	3	2	2	2	3	3	2	2	2	1	1	1	1	2	2	1	1	2	1	1	2	2	2	1
2	21	5	5	5	5	5	5	5	3	3	3	2	2	2	3	2	2	3	3	3	3	3	3	3	3	3	3	3	3	3	3	3	3	3	3	3	3	3	3	3	3	3	3	3	3	3	3	3	3
1	17	3	3	2	4	4	2	4	2	2	2	2	3	2	2	2	2	3	2	2	3	2	3	2	2	3	2	2	2	3	2	2	3	3	3	2	3	4	2	4	2	3	2	3	2	3	3	2	1
2	21	3	4	4	2	3	2	3	3	3	2	2	4	3	2	3	3	2	2	2	2	2	2	2	2	2	2	2	2	2	2	2	2	2	2	2	2	2	2	2	2	2	2	2	2	2	2	2	2
2	17	1	1	1	1	1	1	1	4	4	3	3	1	3	3	3	3	4	4	4	3	4	2	3	4	2	4	2	4	4	1	3	3	3	1	1	4	1	3	3	1	4	4	4	4	4	4	3	3
2	20	2	1	1	1	1	1	1	2	2	1	2	3	2	2	1	2	2	2	2	4	3	3	3	4	2	2	3	4	3	3	2	3	2	1	1	1	1	1	1	1	1	3	2	2	2	2	2	2
2	13	1	1	1	3	1	1	1	1	1	1	1	2	2	1	1	1	1	1	1	4	4	4	3	1	4	4	2	4	4	2	4	3	3	1	1	1	1	1	1	1	1	1	1	1	1	1	1	1
1	14	1	3	1	1	1	1	1	1	1	1	1	1	2	1	2	1	4	1	1	4	4	4	4	1	4	4	1	4	4	1	4	4	4	1	1	1	1	1	1	1	1	1	1	1	1	1	1	1
2	20	2	2	2	2	2	2	2	1	1	3	2	1	1	1	1	1	1	1	1	3	3	3	3	3	3	4	3	3	3	3	3	3	3	1	2	1	1	2	1	1	1	2	1	1	1	1	1	1
2	17	4	2	2	4	4	2	2	3	3	3	3	3	2	3	2	3	4	3	2	3	2	2	2	1	1	2	2	2	4	2	2	2	4	2	3	2	1	3	2	1	3	3	3	3	3	2	3	2
1	20	4	4	4	4	4	4	4	3	3	2	2	2	2	3	2	2	3	3	3	3	3	3	3	3	3	3	3	3	3	3	3	3	3	3	3	3	3	3	3	3	3	3	3	3	3	3	2	3
2	18	4	3	2	4	4	3	3	3	2	1	2	1	2	2	2	3	3	2	2	3	4	2	3	2	2	2	2	2	3	1	2	1	4	2	1	2	2	2	2	2	3	2	2	2	2	2	2	2
2	18	2	4	2	3	4	3	3	4	4	2	3	1	2	2	2	2	2	3	4	3	3	1	2	3	2	3	3	2	2	2	3	1	2	3	3	2	2	3	3	3	3	2	3	3	2	3	2	3
2	17	4	3	3	4	4	2	3	2	2	3	2	2	2	3	2	3	2	2	1	3	3	2	2	3	2	2	2	2	3	2	3	2	3	2	2	1	1	2	2	2	2	2	1	2	2	2	3	2
1	18	2	2	2	2	4	2	2	1	1	1	1	1	1	3	1	1	3	3	1	3	2	3	3	4	4	4	4	4	4	3	3	3	3	3	1	4	1	1	1	1	1	3	3	2	2	1	2	1
1	16	5	5	5	5	4	3	4	2	2	1	1	1	1	2	1	1	3	3	3	4	3	4	3	3	4	2	2	3	1	2	3	3	4	4	3	2	2	3	2	2	3	2	2	3	4	2	2	3
2	21	3	1	1	1	1	1	1	2	1	1	3	1	2	2	3	2	1	3	3	4	3	3	3	3	3	2	2	3	4	2	2	1	2	2	2	2	1	1	2	1	1	1	1	1	1	1	1	2
1	20	2	2	2	2	2	2	2	2	3	3	2	2	2	2	2	2	2	3	2	4	4	4	3	4	4	4	4	3	3	2	4	3	3	2	1	1	2	2	2	1	3	1	1	2	2	1	3	2
1	18	4	4	2	4	2	4	4	3	3	3	3	1	1	2	1	1	2	2	2	3	3	2	2	2	2	2	2	2	3	3	2	2	3	2	2	2	1	2	3	1	2	3	3	2	2	2	2	2
2	19	4	4	4	4	4	4	4	3	3	2	2	2	2	3	2	2	3	2	3	3	2	3	4	3	2	3	3	3	3	2	3	2	3	3	4	3	4	3	3	2	2	3	3	2	3	3	2	3
2	18	2	4	2	4	4	4	4	4	4	3	3	2	2	2	3	2	3	3	2	3	2	2	2	2	1	2	2	2	2	2	2	4	3	3	2	2	2	3	2	1	2	3	3	2	3	2	2	1
2	18	4	4	4	5	4	4	4	4	4	2	2	1	2	3	1	2	4	3	3	4	3	3	4	3	3	3	3	3	3	3	3	3	3	3	3	2	4	3	1	3	3	4	4	3	3	4	3	3
1	18	3	4	3	3	4	2	3	3	3	2	2	2	2	2	3	3	3	3	3	3	2	3	2	3	2	3	2	3	3	2	2	2	3	2	2	3	2	3	2	2	3	3	3	3	3	3	2	2
2	17	4	5	4	5	4	4	5	4	3	2	2	1	2	3	1	1	3	3	3	4	3	3	3	3	2	2	3	3	3	3	3	1	2	3	3	3	3	3	2	3	3	3	3	4	3	3	3	3
1	18	3	3	2	5	4	3	4	3	2	2	3	3	3	2	1	1	2	3	3	2	3	2	3	3	2	3	2	3	2	2	3	1	2	4	2	2	2	3	2	1	1	4	4	3	2	3	2	3
2	14	2	2	2	4	4	2	2	1	1	1	1	1	1	1	1	1	2	3	1	4	4	4	4	3	4	3	3	4	3	4	4	4	4	1	1	1	1	1	1	1	1	1	1	1	1	1	2	1
2	16	3	5	3	2	5	3	4	2	2	3	3	3	2	2	1	2	2	3	3	3	2	3	2	3	3	1	2	4	2	3	2	4	3	1	4	3	1	4	3	1	3	2	2	2	2	3	3	2
2	14	4	2	2	4	4	3	4	2	3	1	1	2	4	3	2	1	2	2	1	3	2	4	3	4	3	3	2	2	3	3	3	1	2	3	3	3	3	3	2	1	2	2	3	2	4	3	2	2
2	18	5	5	4	5	4	1	2	1	1	2	3	2	2	2	1	1	2	2	2	3	2	2	1	3	2	1	2	3	2	1	2	2	2	1	2	2	1	3	2	1	2	4	1	1	2	1	3	1
2	14	1	1	1	1	1	1	1	1	1	1	1	1	1	1	1	1	1	2	1	4	4	4	4	4	4	4	4	4	4	4	4	4	4	2	1	1	1	2	3	1	1	1	1	1	1	1	1	1
1	19	4	4	4	3	3	2	2	3	3	2	2	3	3	3	2	3	3	2	2	3	2	2	2	2	2	3	3	2	3	2	2	3	3	2	2	3	3	2	3	3	2	2	3	3	3	2	2	3
1	14	4	4	4	4	4	4	2	1	1	1	1	2	2	2	2	3	2	2	2	2	2	2	2	3	2	3	1	3	3	1	1	1	1	1	1	1	1	3	3	3	3	1	1	1	3	1	1	1
1	15	4	5	2	5	4	2	4	3	2	2	3	2	1	2	1	1	2	1	2	3	3	2	3	3	4	3	3	2	2	2	2	1	2	2	2	2	1	2	2	1	2	2	2	2	2	1	2	1
1	18	1	1	1	1	1	1	1	1	1	2	2	3	2	1	1	1	2	1	1	3	3	3	3	3	2	3	4	3	2	3	3	2	4	2	2	2	1	2	2	1	2	2	1	2	1	2	3	1
1	17	4	4	4	4	4	5	5	3	3	2	2	1	1	3	2	2	3	3	3	3	3	3	3	4	4	3	3	3	3	4	4	3	3	3	4	4	4	3	3	3	4	4	4	4	3	3	3	3
2	17	5	5	4	5	5	4	4	3	3	2	2	1	2	3	2	2	3	3	3	3	3	3	3	3	3	3	3	3	4	3	4	3	3	3	3	3	4	3	3	4	4	3	4	3	3	3	4	3
2	13	3	2	2	3	3	1	1	1	1	1	1	2	2	2	1	1	2	2	1	4	3	3	4	3	3	3	3	4	3	4	4	4	4	2	2	2	1	3	2	1	2	2	1	1	1	1	2	2
2	15	2	1	1	2	4	1	1	3	2	3	3	2	2	2	1	2	4	4	4	4	3	3	2	2	3	2	2	3	4	4	4	3	3	4	2	1	1	3	2	2	3	3	1	1	3	4	3	4
2	14	1	1	1	5	1	1	1	3	4	1	2	1	1	2	2	2	3	4	4	4	2	4	4	4	3	1	2	2	3	3	2	3	4	1	1	3	2	3	2	3	3	4	1	2	3	3	4	3
1	20	2	1	1	2	2	1	1	1	1	1	1	1	1	3	1	1	1	1	1	3	4	4	4	4	4	4	4	4	4	2	4	3	4	1	1	1	1	1	1	1	2	1	1	1	1	1	1	1
2	17	4	2	2	2	2	3	3	1	1	1	2	3	3	2	2	2	1	1	1	2	3	1	2	2	2	2	2	2	3	3	3	3	2	3	1	1	1	2	2	1	1	1	1	1	2	1	1	1
1	17	2	1	1	2	4	1	1	1	1	3	2	2	2	2	3	2	2	1	1	4	4	1	4	3	4	2	2	3	3	2	3	3	3	2	1	1	1	1	1	1	1	1	1	1	1	1	1	1
2	17	4	4	4	4	4	4	4	3	3	2	2	2	2	3	2	2	3	3	3	3	3	3	3	3	3	3	3	3	3	3	3	3	3	1	1	1	1	1	1	1	1	1	1	1	1	1	1	1
1	16	1	1	1	1	1	1	1	1	1	2	2	2	2	2	2	1	2	2	1	4	4	4	3	2	3	2	4	3	3	4	3	3	4	2	3	2	1	2	2	2	2	2	2	2	2	1	2	1
2	17	3	4	1	3	3	3	3	2	2	2	2	3	2	2	2	3	3	3	1	3	1	1	3	3	3	3	3	2	4	2	3	2	2	2	3	2	3	3	2	3	2	3	3	2	3	2	3	3
2	18	4	2	2	4	4	3	2	3	2	1	3	3	1	3	2	2	1	1	2	4	2	3	3	2	3	3	3	2	3	1	1	2	3	1	1	2	1	1	1	2	1	1	2	1	1	1	1	1
1	20	2	2	2	3	4	4	4	3	3	3	2	2	2	3	3	4	3	3	3	1	3	4	2	1	1	3	4	4	2	2	2	2	1	4	4	3	3	2	3	2	3	4	2	4	4	4	3	3
1	14	4	3	3	4	4	4	3	1	2	1	3	2	3	1	2	3	1	1	1	3	3	1	3	3	2	1	2	3	3	2	3	3	3	1	1	1	1	1	2	1	1	1	1	1	1	1	1	1
1	22	4	3	3	3	3	2	3	3	3	3	3	2	3	3	3	2	3	2	2	3	2	4	2	2	3	3	2	2	3	3	2	2	3	3	2	3	3	3	2	3	3	2	3	3	2	2	3	3
1	16	4	5	4	5	4	4	4	3	3	2	2	2	2	3	2	2	3	3	3	3	3	3	3	3	3	3	3	3	3	3	3	3	3	3	3	3	3	3	3	3	3	3	3	3	3	3	3	3
2	15	4	2	4	3	5	4	5	2	3	2	3	2	2	2	2	2	4	4	3	3	2	2	3	4	3	2	2	3	1	1	2	2	2	3	3	4	1	3	1	1	4	3	2	3	3	3	2	3
1	18	4	4	2	4	4	4	4	2	2	2	3	3	2	1	3	3	2	1	1	2	3	1	3	2	2	3	2	3	3	2	2	3	2	2	3	2	2	1	2	3	2	3	3	2	2	2	3	2
2	17	3	2	2	2	4	2	2	2	1	2	2	2	2	1	1	1	1	1	1	4	3	1	2	3	2	1	1	2	2	1	3	2	2	1	1	1	1	2	2	1	2	2	1	1	1	1	2	1
1	19	4	2	2	5	4	1	1	4	4	3	2	2	2	2	1	1	3	2	1	4	3	4	4	4	3	4	4	3	4	4	3	2	4	1	2	2	2	2	3	2	3	4	2	4	4	4	3	3
2	20	2	1	1	1	1	1	1	2	1	1	1	1	1	1	1	1	1	1	1	4	3	4	4	3	4	4	4	4	4	3	4	3	3	1	1	1	1	1	1	1	1	1	1	1	1	1	1	1
2	17	5	5	5	5	5	3	3	2	2	1	1	1	2	4	3	2	4	3	3	3	3	3	4	3	3	3	4	3	3	2	2	2	4	3	2	4	2	3	3	3	2	3	3	3	3	3	3	3
2	17	4	4	4	4	4	4	4	1	2	2	2	3	2	4	2	3	3	2	1	2	2	2	2	4	4	3	3	4	2	2	2	2	2	2	2	2	2	2	2	3	2	2	2	2	2	2	3	2
1	13	4	4	4	4	4	1	1	1	1	2	2	1	1	2	1	1	3	2	3	4	4	4	4	4	4	4	4	4	4	3	3	3	4	2	2	1	1	3	1	1	3	4	2	2	3	1	1	3
2	15	4	3	3	4	5	4	4	2	2	2	3	2	3	2	2	2	3	4	4	3	3	2	2	3	1	3	2	3	2	3	2	4	2	3	3	3	1	1	1	1	2	3	3	3	3	2	4	2
2	16	4	2	2	3	4	2	4	3	3	2	2	2	3	3	3	2	2	3	3	2	3	2	3	2	3	2	3	2	3	2	3	2	3	2	3	2	3	2	3	2	2	2	2	2	2	2	3	2
2	14	1	1	1	1	1	1	1	4	2	2	2	1	1	2	4	4	4	4	4	4	4	1	3	4	3	2	3	2	4	2	1	2	4	4	3	1	2	4	3	1	4	4	4	1	4	4	4	4
2	17	4	4	4	4	4	4	4	3	3	2	2	2	2	3	2	2	3	3	3	3	3	3	3	3	3	3	3	3	3	3	3	3	3	3	3	3	3	3	3	3	3	3	3	3	3	3	3	3
1	21	3	2	2	3	3	2	3	2	2	3	2	3	2	2	3	3	3	2	2	2	3	2	3	2	2	3	2	2	2	3	1	2	4	3	2	3	1	3	3	2	2	3	2	3	2	1	2	3
1	14	1	2	1	1	2	1	1	2	4	4	3	3	1	3	4	4	4	4	4	4	4	4	4	1	4	4	2	3	2	2	2	2	1	4	1	4	1	3	2	1	2	2	4	4	4	4	2	3
2	13	5	5	5	5	5	5	5	2	2	2	2	3	2	2	2	2	2	2	2	2	2	2	2	1	3	2	1	4	2	1	2	2	2	2	3	2	2	3	2	2	3	4	2	2	3	2	4	2
1	20	4	2	2	4	4	2	2	2	2	2	3	2	2	3	2	2	3	2	1	2	3	2	3	3	2	1	1	3	3	2	2	2	2	2	2	2	2	2	2	2	2	2	1	1	2	1	2	2
1	14	3	3	3	4	3	3	3	3	2	3	3	3	3	2	3	3	2	2	2	2	2	2	2	2	2	2	2	2	2	2	2	2	2	2	2	2	3	2	2	2	4	2	2	3	2	2	2	2
1	21	2	2	2	2	2	2	2	3	4	3	3	3	3	2	3	4	4	4	4	2	2	2	2	1	1	1	1	1	3	2	1	3	1	3	3	4	2	4	1	1	3	3	4	4	4	4	2	4
1	19	4	3	1	4	3	2	2	3	2	2	3	2	3	3	3	3	3	2	2	3	3	3	3	2	2	3	2	2	2	2	2	2	2	2	2	2	2	2	2	1	2	3	2	2	2	2	2	3
1	13	4	4	2	3	4	2	2	3	3	1	3	2	2	2	2	3	4	4	4	2	2	1	2	2	1	2	4	2	1	2	2	2	1	4	1	3	3	4	4	2	4	4	4	2	3	2	4	2
1	21	1	1	1	2	2	2	2	1	2	1	1	2	1	1	1	1	2	2	1	3	3	3	4	3	2	2	3	4	4	2	3	3	3	1	1	1	1	3	2	1	3	3	2	1	2	1	2	1
1	25	3	4	4	4	4	4	4	3	3	2	2	2	2	3	2	2	3	3	3	3	3	3	3	3	3	3	3	3	3	3	3	2	2	3	3	3	2	3	3	2	3	3	3	3	2	3	3	3
1	21	3	2	2	2	2	2	2	2	2	1	1	2	1	4	1	1	2	3	2	3	4	4	4	4	3	3	4	3	3	4	4	4	4	2	2	2	2	1	1	1	1	1	1	1	1	1	1	1
2	19	3	3	3	3	3	3	3	2	2	2	3	1	1	4	1	1	2	2	2	3	2	2	2	2	2	2	2	2	2	2	2	2	2	2	2	2	2	2	2	2	2	2	2	2	2	2	2	2
1	21	3	4	3	4	4	4	4	3	2	3	2	2	2	3	2	2	2	3	2	3	2	2	2	3	3	2	2	3	2	2	3	3	2	1	1	1	1	3	1	3	1	1	1	1	1	1	2	1
2	18	2	2	1	4	2	2	2	3	3	2	2	1	1	2	1	1	3	4	3	4	4	4	3	3	2	4	3	4	4	3	4	4	4	1	1	1	1	1	3	1	3	3	1	2	1	1	2	1
2	17	4	4	4	4	4	4	4	2	3	2	2	3	2	3	3	2	2	3	3	3	3	3	3	3	3	3	3	3	3	3	3	3	3	2	2	2	2	2	2	2	2	2	2	2	2	2	2	2
2	17	2	2	2	2	3	3	3	3	2	1	1	2	2	2	1	1	2	2	2	4	4	2	3	4	3	3	3	4	3	4	4	4	3	2	1	1	2	1	2	2	2	3	1	2	3	2	2	3
2	13	1	1	1	1	1	1	1	1	1	1	2	2	2	2	2	2	2	1	1	4	3	2	3	4	4	3	2	3	2	4	3	2	2	3	2	2	2	2	2	1	2	4	1	2	2	2	4	2
2	21	4	2	3	5	4	2	2	3	2	3	3	2	3	2	2	3	3	2	1	2	3	2	2	2	4	2	2	2	2	3	2	3	2	2	2	2	1	2	2	1	2	3	2	2	2	3	3	2
2	17	3	3	3	3	4	3	3	3	3	3	3	1	2	3	4	3	3	3	2	3	2	3	3	2	3	1	2	2	4	2	1	2	4	3	2	4	4	2	2	2	3	2	2	3	3	2	2	4
1	20	4	4	4	4	4	4	4	3	3	2	2	1	2	2	2	2	4	3	2	3	3	3	2	3	3	3	3	3	3	3	3	3	3	3	3	3	3	3	3	3	3	3	3	3	3	3	3	3
2	13	4	4	4	4	4	3	3	2	2	2	2	3	3	2	2	1	3	3	2	2	2	3	3	3	2	2	2	3	3	3	3	2	3	3	2	2	2	2	2	2	2	2	1	2	2	2	2	2
1	19	4	4	4	4	4	4	4	3	3	2	2	2	2	3	2	2	3	3	3	3	3	3	3	3	3	3	3	2	3	3	3	3	3	3	3	3	3	3	3	3	3	3	3	3	3	3	3	3
2	18	3	4	3	4	3	4	3	3	2	2	3	3	3	1	3	4	2	1	2	2	1	2	1	3	2	3	2	3	2	3	2	3	2	3	2	3	2	3	2	3	2	3	2	2	3	2	3	2
2	22	3	2	2	4	3	2	2	3	3	3	3	2	2	2	2	2	3	4	4	3	2	2	3	3	2	2	1	2	3	1	1	1	2	2	2	2	2	2	2	1	3	4	4	2	2	2	2	3
2	18	4	4	4	4	4	4	4	3	3	3	2	3	2	2	2	3	3	2	2	2	3	2	2	3	2	2	2	3	2	2	3	2	2	3	2	3	2	3	2	1	3	2	2	3	2	2	2	3
1	20	4	4	3	3	3	3	4	2	3	3	2	3	2	3	3	2	3	3	2	3	3	2	3	2	3	2	2	3	3	3	3	1	1	1	1	3	2	1	3	3	2	3	2	1	2	2	3	1
1	21	4	3	3	4	4	3	3	2	2	2	2	2	2	2	2	2	2	2	1	2	3	3	2	3	3	3	3	3	3	3	3	3	2	3	2	3	1	2	2	2	2	3	2	1	2	2	2	2
1	14	4	4	4	4	4	4	4	3	3	2	2	2	2	3	2	2	3	3	3	3	3	3	3	3	3	3	3	3	3	3	3	3	3	3	3	3	3	3	3	3	3	3	3	3	3	3	3	3
1	17	4	4	4	4	4	4	4	3	3	2	2	2	2	3	2	2	3	3	3	3	3	3	3	3	3	3	3	3	3	3	3	3	3	3	3	3	3	3	3	3	3	3	3	3	3	3	3	3
1	17	4	4	4	3	2	2	4	1	1	4	4	2	2	3	2	2	3	1	3	2	2	3	2	2	3	3	3	2	2	3	3	2	3	2	1	1	1	3	3	3	3	2	2	2	2	2	2	2
2	20	4	4	3	4	3	4	4	3	2	3	3	2	2	2	2	2	2	2	3	3	3	3	2	3	3	3	2	3	3	2	2	4	3	3	2	3	3	3	3	3	2	3	3	3	2	3	3	2
2	15	2	2	2	2	2	2	2	1	1	1	1	1	1	2	1	1	2	2	2	4	4	4	4	4	4	4	3	4	3	3	3	2	4	1	1	1	1	2	1	1	1	1	1	1	1	1	1	1
2	18	4	3	3	5	3	3	4	1	3	3	3	2	2	2	1	3	1	3	1	4	2	1	3	3	2	1	1	4	2	3	3	4	1	2	1	2	1	2	3	1	2	2	1	3	1	1	2	1
2	20	3	2	2	2	2	2	2	3	3	1	2	1	1	3	1	1	3	3	3	4	3	3	4	3	4	4	4	4	3	3	3	3	4	3	3	3	2	3	3	3	3	3	3	2	2	2	3	3
2	18	4	2	2	3	2	3	4	2	2	2	2	3	2	2	2	1	2	3	2	4	3	2	3	2	1	1	2	3	3	3	2	1	2	2	3	1	1	4	2	3	2	3	1	3	2	3	3	1
2	21	2	3	2	2	1	1	1	2	3	2	2	2	2	3	2	2	3	2	1	2	3	2	4	4	2	3	3	3	3	3	3	3	3	2	2	2	2	2	2	2	2	3	3	3	3	2	2	2
1	21	3	3	3	4	4	2	2	2	2	2	3	2	2	2	2	2	2	2	1	3	3	2	3	2	2	2	2	3	2	2	2	2	2	2	2	2	2	3	2	2	2	3	3	2	2	2	2	2
1	16	4	4	3	4	3	3	3	3	3	2	3	2	2	2	2	2	2	3	2	3	3	3	2	3	2	3	2	3	2	3	2	3	2	3	2	3	2	3	2	3	2	3	2	3	2	3	2	3
1	20	4	3	4	4	4	3	4	2	2	3	2	2	2	3	3	2	3	2	3	3	2	3	3	3	3	3	3	3	2	3	3	3	3	3	3	3	3	3	3	2	3	3	2	3	3	3	3	2
2	20	5	4	2	5	4	1	4	3	3	1	1	1	1	3	2	2	3	4	2	3	3	2	3	4	4	1	3	4	3	3	3	3	2	2	2	3	2	1	2	1	3	2	1	3	3	3	4	3
2	22	2	2	2	2	2	2	2	1	1	1	1	1	1	1	1	1	2	2	3	4	4	3	3	3	4	3	4	4	3	3	4	3	3	2	1	1	1	1	2	1	1	2	2	2	1	1	2	1
2	18	4	4	4	3	3	3	3	2	2	3	3	3	3	2	3	3	2	2	2	2	2	2	2	2	2	2	2	2	2	2	2	2	2	2	2	2	2	2	2	2	2	2	2	2	2	2	2	2
1	22	1	2	1	1	2	4	3	3	2	2	2	1	1	2	1	1	3	1	1	3	4	3	3	4	3	4	3	4	3	4	4	4	4	2	2	2	1	2	3	1	2	1	2	3	2	1	3	1
2	18	4	3	3	4	3	3	4	1	2	2	3	3	2	2	2	1	2	2	3	3	2	3	3	2	2	2	2	3	3	2	2	4	3	2	2	2	2	3	2	2	3	3	2	2	3	2	2	2
2	17	4	2	1	4	4	2	4	1	2	2	3	2	2	2	2	2	2	2	1	2	2	3	3	2	1	2	1	3	3	2	2	1	3	2	1	2	1	2	2	1	1	2	2	2	3	2	2	2
1	16	1	1	1	1	1	1	1	3	2	2	2	1	2	2	2	1	3	2	2	4	3	4	3	4	3	4	3	2	2	2	3	3	2	3	2	2	1	3	2	2	2	2	3	2	2	2	2	2
2	19	2	2	2	4	4	1	1	2	2	2	2	3	2	2	1	1	2	1	1	3	2	2	2	1	1	2	2	4	3	1	2	1	1	2	2	1	1	2	1	1	2	2	2	2	1	1	2	1
1	23	2	2	2	2	2	2	1	1	1	1	1	1	1	1	1	1	2	1	1	4	4	2	4	4	4	4	4	4	4	4	3	3	3	1	1	1	1	1	2	2	2	2	2	1	1	2	1	1
1	19	2	3	4	3	2	3	4	3	3	2	2	2	3	3	1	2	2	1	4	1	2	3	4	4	3	2	1	3	2	1	3	3	1	4	2	1	3	2	1	3	3	3	2	1	1	3	2	3
1	20	3	3	4	2	3	3	2	3	3	3	2	3	2	2	2	2	2	3	2	3	2	3	2	2	3	2	3	2	3	3	2	2	3	3	2	3	2	2	3	3	2	3	2	3	2	4	2	3
1	16	3	2	2	2	2	3	2	2	3	1	1	2	2	2	2	1	2	1	1	3	4	3	4	4	4	3	3	3	4	3	3	4	3	3	2	2	1	2	2	1	2	2	1	2	1	2	3	2
2	90	4	3	4	2	4	2	4	2	2	3	3	3	3	2	3	3	2	2	2	2	2	2	2	2	2	2	2	2	2	2	2	2	2	2	2	2	2	2	2	2	2	2	2	2	2	2	2	2
2	19	3	2	2	2	2	2	2	2	1	1	3	3	3	2	4	3	2	1	1	4	3	2	2	1	2	1	1	3	2	1	1	1	2	1	1	1	1	1	1	1	1	1	1	1	1	1	1	1
1	21	3	3	3	3	3	3	3	1	1	1	1	1	1	1	1	1	4	1	1	4	4	4	4	4	4	4	4	4	4	4	4	4	4	2	2	2	1	1	1	1	1	4	1	1	1	1	1	1
1	17	2	3	1	3	4	1	1	3	2	2	2	2	2	2	1	1	2	2	2	4	4	4	3	4	3	2	3	4	2	3	3	1	4	1	2	2	1	3	2	1	1	2	2	2	2	1	2	2
1	20	3	3	3	3	3	3	3	1	1	4	4	4	4	1	4	4	1	2	2	2	2	2	2	2	2	2	2	2	2	2	2	2	2	2	2	2	2	2	2	2	2	2	2	2	2	2	2	2
2	17	3	4	4	4	4	3	2	1	2	2	2	2	1	2	1	1	2	2	2	4	2	1	3	2	4	2	3	4	3	2	3	3	2	2	2	2	1	2	2	1	2	3	1	2	2	2	2	2
2	20	4	4	2	4	4	2	3	2	2	2	3	3	3	2	3	2	3	3	3	2	3	2	2	3	3	2	2	3	3	2	2	2	3	1	2	2	2	3	2	2	2	3	2	3	3	3	2	2
2	16	3	4	4	3	3	3	3	3	3	2	3	3	4	2	2	3	2	3	2	2	2	2	3	2	2	3	3	2	2	2	2	3	3	3	3	3	2	2	3	2	2	2	2	2	2	2	2	2
1	19	3	4	4	4	3	3	3	1	1	4	4	4	4	1	4	4	1	1	1	1	1	1	1	1	1	1	1	1	1	1	1	1	1	1	1	1	1	1	1	1	1	1	1	1	1	1	1	1
2	21	4	3	3	4	4	3	3	1	1	2	2	2	2	2	3	3	1	1	1	4	2	3	3	2	2	1	2	3	3	3	3	2	2	1	1	1	1	2	1	1	1	2	3	1	1	1	1	1
2	21	4	4	3	5	4	4	4	3	3	2	2	2	3	3	2	2	2	4	4	3	2	2	1	2	3	3	1	2	2	2	2	2	2	4	3	3	3	3	2	2	2	4	4	4	3	3	2	3
1	18	1	1	1	3	3	2	2	1	1	2	2	1	1	1	2	2	3	3	1	4	4	4	4	2	4	4	2	2	3	2	2	3	3	2	2	2	2	2	2	2	2	3	3	3	3	2	3	2
1	16	4	3	3	3	3	3	3	2	2	3	3	3	3	2	3	3	2	2	2	2	2	2	2	2	2	2	2	2	2	2	2	2	2	3	3	3	3	3	3	3	3	3	3	3	3	3	3	3
1	17	3	3	3	4	4	4	4	3	2	3	3	2	2	3	2	2	3	3	3	2	2	2	2	3	3	3	3	2	2	2	2	2	2	3	3	3	3	3	3	3	3	2	2	2	2	2	2	2
2	16	4	4	4	4	4	4	4	3	2	2	2	2	2	3	2	3	3	2	3	2	3	3	2	3	3	3	3	2	2	2	3	3	2	2	3	2	3	2	3	2	3	3	3	2	2	3	3	3
2	18	3	1	2	2	1	1	1	3	2	1	2	1	3	1	2	1	3	2	1	4	3	4	2	2	3	2	3	3	4	2	3	3	2	3	2	1	1	1	1	1	1	2	1	3	3	3	1	1
1	20	4	4	4	4	4	4	4	2	3	2	2	2	2	3	2	2	3	3	3	3	3	3	3	3	3	3	3	3	3	3	3	3	3	3	3	3	2	3	3	3	3	2	2	2	2	3	3	3
2	21	2	1	2	2	2	2	2	2	1	1	2	1	2	2	1	1	2	3	1	3	3	4	4	4	3	4	2	4	4	3	3	3	4	2	1	1	1	2	1	1	1	3	2	1	1	1	1	2
2	26	2	2	2	3	2	1	2	2	2	1	1	1	1	2	1	1	2	2	2	4	4	4	4	4	4	3	4	4	4	4	3	2	3	2	2	2	1	3	2	3	3	2	2	1	1	1	2	1
2	18	3	2	1	3	3	1	1	3	3	2	3	2	2	1	1	2	2	2	1	4	3	4	4	4	3	3	3	3	2	2	3	3	3	2	1	1	1	1	1	2	1	2	1	1	1	2	2	1
2	15	3	3	2	3	3	2	2	2	3	2	3	3	3	2	1	2	3	2	2	2	3	2	3	2	2	1	1	3	3	2	3	3	2	3	2	1	1	2	2	1	1	2	2	2	2	1	2	2
2	17	4	4	4	4	3	3	3	3	2	1	1	1	2	3	1	1	3	3	3	3	3	3	3	3	2	2	4	3	2	3	2	3	2	3	2	2	1	2	2	2	2	3	2	2	3	2	2	2
2	20	2	2	2	3	3	1	2	1	1	1	1	1	1	1	1	1	2	1	1	4	4	4	4	3	3	3	3	3	3	2	3	2	3	1	1	1	1	1	1	1	1	1	1	1	1	1	1	1
2	18	5	4	3	5	4	3	3	3	4	2	4	2	2	3	3	3	2	4	4	3	2	2	4	2	4	1	2	2	4	1	3	1	2	2	3	2	3	3	3	2	3	2	3	2	3	2	3	2
1	18	5	3	2	4	4	3	3	3	2	2	2	2	3	3	2	2	2	3	3	2	2	3	2	1	2	3	2	3	3	2	2	3	3	2	2	2	1	3	3	1	2	3	3	2	3	3	2	2
1	19	4	4	4	4	4	4	4	2	2	3	3	3	3	2	3	3	2	2	2	2	2	2	2	2	2	2	2	4	4	4	2	2	2	1	1	1	1	1	1	1	1	1	1	1	1	1	1	1
2	13	1	1	1	1	1	1	1	3	3	2	3	1	3	1	3	3	3	3	3	4	4	4	4	4	3	3	2	4	3	4	2	2	1	1	1	3	2	2	2	1	3	3	3	2	3	3	1	3
1	19	4	2	2	2	2	2	2	2	2	2	2	2	3	2	2	2	2	2	2	3	1	3	2	1	2	3	3	2	2	2	2	2	2	2	2	2	2	2	2	2	2	2	2	2	2	2	2	2
1	21	4	4	4	4	4	4	4	3	3	2	2	2	2	3	2	2	3	3	3	3	3	3	3	3	3	3	3	3	3	3	3	3	3	3	3	3	3	3	3	3	3	3	3	3	3	3	3	3
2	21	4	4	4	4	4	4	4	4	3	3	2	2	3	2	3	3	3	2	2	2	2	1	2	2	2	2	2	2	2	2	4	2	2	2	2	4	2	2	3	4	2	4	4	4	4	2	3	3
1	22	4	4	4	4	4	4	4	3	3	2	2	2	2	3	2	2	3	3	3	3	3	3	3	3	3	3	3	3	3	3	3	3	3	3	3	3	3	3	3	3	3	3	3	3	3	3	3	3
2	22	3	3	2	3	2	1	1	2	3	2	2	2	2	3	2	2	3	3	3	3	3	3	3	4	4	3	3	4	3	3	3	2	3	4	2	2	2	3	3	3	3	3	3	3	3	3	3	3
1	17	2	2	2	4	4	4	3	2	2	2	3	1	2	2	2	1	3	2	1	4	4	1	3	1	2	2	3	3	2	2	2	2	2	2	2	1	2	2	2	3	2	3	2	2	3	2	3	2
2	18	3	2	2	2	4	2	3	1	2	2	3	3	3	3	2	2	3	3	3	3	3	3	2	2	1	2	2	2	2	2	2	2	2	2	2	2	1	2	3	2	2	3	3	2	3	3	2	2
2	21	2	2	2	3	2	2	2	1	1	2	2	1	2	3	1	1	1	1	1	4	4	4	4	4	3	2	4	4	3	3	3	3	3	1	1	1	1	1	1	1	1	1	1	1	1	1	1	1
2	16	4	2	4	4	4	4	4	2	3	3	2	2	2	2	2	2	3	3	2	4	3	3	2	3	2	3	2	2	2	3	2	3	3	3	2	3	3	4	2	1	4	4	4	3	4	3	2	3
1	14	2	3	2	3	3	3	2	2	3	3	3	3	3	2	2	3	2	2	2	3	3	1	2	2	2	2	1	2	1	1	2	2	2	1	1	1	1	1	1	1	1	2	1	1	1	1	1	1
2	19	4	3	5	4	4	3	3	2	2	2	2	2	2	2	2	2	1	2	1	3	3	3	3	3	3	3	2	3	3	3	3	3	3	4	3	3	2	2	2	2	2	2	2	2	2	1	2	1
2	20	4	3	2	4	4	2	2	3	3	2	3	2	2	3	2	2	3	3	3	3	2	2	2	3	3	2	3	2	2	2	3	2	3	3	3	3	2	3	2	1	2	3	2	3	2	2	2	2
2	21	4	3	2	4	4	2	3	2	2	2	3	2	2	2	2	2	3	2	2	3	2	2	3	2	2	3	3	3	2	3	3	3	2	3	3	3	2	3	3	2	2	3	3	2	3	2	2	2
2	23	3	3	3	4	4	3	3	2	3	3	3	2	3	3	2	1	3	3	2	3	2	1	2	3	1	2	1	4	2	2	1	1	2	2	4	2	2	4	2	1	4	4	4	2	3	4	2	2
2	15	2	2	2	2	2	2	2	2	2	3	2	3	3	2	3	3	2	2	2	2	2	2	2	2	2	2	2	2	2	2	2	2	2	2	2	2	2	2	2	2	2	2	2	2	2	2	2	2
2	21	5	3	3	4	4	3	4	4	3	3	2	2	2	3	2	1	2	2	3	3	3	2	3	2	3	2	3	3	3	2	3	3	2	3	2	3	2	2	3	2	3	2	3	2	3	3	2	3
1	20	3	4	4	4	4	4	4	3	3	2	2	2	2	3	2	2	3	3	3	3	3	3	3	3	3	3	3	3	3	3	3	3	3	3	3	3	3	3	3	3	3	3	3	3	3	3	3	3
2	21	4	4	4	4	4	4	2	1	2	2	3	4	2	2	4	4	2	2	2	3	2	1	2	2	2	1	2	2	2	2	2	2	2	2	2	2	1	2	2	1	2	2	2	2	2	1	2	2
1	17	4	5	4	3	4	3	3	2	3	3	2	3	2	2	2	3	3	2	3	2	3	2	3	2	3	2	3	2	3	2	3	2	3	3	2	3	2	3	2	3	2	3	2	3	2	3	2	3
1	20	3	2	2	3	2	1	1	2	1	1	2	1	2	1	1	2	1	1	1	3	3	2	4	2	4	3	2	4	4	2	3	3	4	1	1	1	1	1	1	1	1	1	1	1	1	1	1	1
1	21	4	4	4	4	4	4	4	3	3	2	2	2	2	3	2	2	3	3	3	3	3	3	3	3	3	3	3	3	3	3	3	3	3	3	3	3	3	3	3	3	3	3	3	3	3	3	3	3
1	17	5	3	4	3	3	3	5	2	4	3	4	3	3	3	3	3	1	1	1	3	2	2	2	3	2	3	2	2	2	2	2	2	2	1	2	1	3	4	4	3	2	4	4	2	2	2	2	2
2	17	4	1	1	3	3	3	1	2	1	3	4	3	3	2	3	3	2	2	2	2	2	2	2	2	2	2	2	4	2	2	2	2	2	2	2	2	1	2	2	3	2	4	2	2	2	2	1	2
1	18	2	2	2	3	2	2	2	1	1	1	2	1	1	1	1	1	1	1	1	4	4	4	3	3	4	3	3	3	4	2	3	3	4	1	1	1	1	2	1	1	1	2	1	1	1	1	2	1
1	23	4	4	3	3	4	4	4	3	3	3	2	2	3	3	2	2	2	3	3	3	3	3	3	3	3	2	3	3	3	3	2	2	3	3	2	2	3	3	2	3	3	3	3	3	2	3	3	2
1	21	1	1	1	1	1	1	1	1	1	2	2	1	1	1	1	1	1	1	1	4	4	4	4	2	3	2	3	3	4	3	3	2	4	1	1	1	1	1	1	1	1	1	1	1	1	1	1	1
2	17	2	2	2	4	2	2	2	2	2	2	2	2	2	2	1	2	2	1	1	4	4	3	3	4	3	3	2	2	4	3	3	4	4	1	2	1	1	3	1	1	1	3	1	1	1	2	2	1
2	16	2	2	2	3	3	2	3	2	2	2	3	2	3	2	2	1	2	2	2	3	2	2	2	3	2	2	2	2	2	2	2	2	3	2	2	2	2	2	2	1	2	2	2	2	2	2	2	2
1	20	3	3	3	3	4	3	3	1	1	2	3	3	3	2	2	3	1	1	2	2	2	2	3	2	3	2	3	2	3	2	3	2	3	2	2	2	2	2	2	2	2	2	2	2	2	2	2	2
2	26	1	1	1	1	1	1	1	3	2	2	1	2	3	2	2	2	2	2	2	4	3	3	3	2	2	1	1	3	2	4	2	4	1	2	1	2	1	2	1	1	1	4	1	1	2	2	1	1
2	20	3	2	2	3	3	2	2	4	4	2	3	2	3	2	2	2	2	4	3	3	1	2	2	2	2	1	2	2	4	2	2	1	2	4	2	2	2	3	2	2	3	3	3	3	3	3	2	2
1	18	5	2	1	1	1	1	1	2	2	1	1	1	1	1	2	1	2	2	4	4	4	4	4	4	4	4	4	4	4	4	4	4	4	1	1	1	1	1	1	1	1	2	2	2	1	1	2	2
1	17	5	5	4	5	5	2	3	4	2	1	1	1	1	2	2	2	3	2	4	2	4	4	3	1	3	2	2	3	2	2	2	3	3	1	3	2	1	2	1	1	3	4	2	1	4	3	3	2
2	20	3	2	2	3	3	2	2	2	2	2	3	3	2	3	2	2	2	4	3	3	2	1	2	3	2	2	2	3	3	1	2	1	2	2	2	2	1	3	2	1	2	3	3	2	2	2	2	1
2	21	4	2	2	4	4	2	2	1	1	2	3	2	2	1	1	2	2	2	1	3	3	2	3	3	3	3	2	2	2	2	2	2	3	2	2	1	1	1	1	1	2	2	1	2	1	1	1	1
1	19	3	1	1	1	1	1	1	3	3	1	2	1	1	1	1	1	3	4	3	3	4	3	4	4	1	4	4	1	4	4	3	3	3	4	3	3	1	3	4	1	3	3	3	3	3	3	3	3
2	20	5	4	3	5	4	3	3	3	3	3	3	2	2	3	3	2	3	3	2	4	2	2	2	3	2	2	3	3	2	2	3	3	3	3	2	2	2	2	2	2	2	3	3	3	3	2	2	2
2	20	4	2	2	4	2	2	2	3	2	2	2	2	1	3	2	1	2	2	2	3	3	2	3	2	2	2	2	3	3	2	2	2	2	1	1	1	1	2	1	1	2	3	2	1	1	2	3	2
1	20	5	4	4	4	3	4	3	3	3	2	2	3	3	3	3	2	3	2	2	3	3	3	2	3	3	2	2	3	3	3	4	3	3	3	3	3	3	3	4	4	3	3	2	3	3	3	3	3
1	27	2	1	1	1	1	1	1	1	2	1	1	1	1	1	1	1	1	1	1	4	4	4	4	4	4	4	3	4	3	3	4	1	4	2	3	1	1	2	2	2	2	3	1	1	1	2	2	1
1	19	3	3	3	4	2	2	2	3	3	4	3	2	2	2	2	2	2	3	2	2	2	2	3	2	1	2	2	3	3	3	3	3	2	2	3	2	1	3	2	3	3	2	3	2	3	2	3	2
2	15	2	4	2	2	2	2	2	1	1	1	1	1	1	1	1	1	4	1	1	4	4	4	4	4	4	4	4	4	4	4	4	4	4	1	1	1	1	1	1	1	1	1	1	1	1	1	1	1
2	19	4	2	2	4	2	2	2	2	2	3	2	2	2	2	1	1	3	3	1	2	2	2	2	2	1	2	2	2	2	2	2	2	2	1	2	2	1	1	1	1	1	1	1	1	1	1	1	1
2	22	2	2	1	2	2	2	2	2	2	2	2	2	2	2	1	1	2	2	2	4	3	3	4	3	3	2	2	4	3	3	3	4	3	2	1	2	1	2	1	1	3	3	3	2	2	2	2	2
1	21	4	3	3	3	3	3	3	2	2	2	3	3	3	2	3	3	2	2	2	2	2	2	2	2	2	2	2	2	2	2	2	2	2	2	2	2	2	2	2	2	2	2	2	2	2	2	2	2
1	18	4	3	3	3	3	3	3	2	1	2	2	2	2	2	2	2	3	3	3	3	3	3	3	2	2	2	2	2	2	2	2	2	2	3	3	3	1	2	2	1	1	2	2	2	2	2	2	1
2	20	4	3	3	4	4	3	2	2	2	3	3	3	3	2	3	3	2	1	1	3	3	3	3	3	2	3	2	3	2	2	3	2	2	2	2	2	2	2	1	1	1	2	1	2	2	2	2	1
1	21	2	2	2	2	2	2	2	1	1	2	2	1	2	3	1	2	2	2	1	4	4	4	4	3	4	3	3	4	3	2	2	3	4	2	2	2	2	2	2	2	2	3	2	1	1	1	2	1
2	16	2	2	2	2	4	2	2	3	2	2	2	1	1	3	1	1	2	2	1	4	4	4	3	4	4	4	4	4	4	4	4	4	4	1	1	2	1	2	1	1	1	2	2	2	2	2	2	2
1	23	2	2	2	2	2	2	2	2	2	2	2	2	2	2	1	2	2	3	2	4	4	4	4	2	3	3	3	3	3	3	3	3	3	2	3	2	2	3	2	2	2	3	2	2	2	2	2	3
2	19	3	2	2	4	2	2	2	1	2	2	2	1	1	2	1	1	2	2	1	3	3	3	3	4	4	4	4	3	2	3	4	4	2	3	1	2	1	2	2	1	2	2	1	2	2	2	2	1
2	16	3	3	3	3	3	3	3	2	2	3	3	3	3	2	3	3	2	2	2	2	2	2	2	2	2	2	2	2	2	2	2	2	2	2	2	2	2	2	2	2	2	2	2	2	2	2	2	2
2	20	4	3	2	4	4	4	4	3	3	3	3	2	3	2	2	2	3	4	2	3	4	3	3	3	2	2	3	3	2	4	4	2	3	3	2	2	2	2	2	3	3	4	2	2	2	2	2	2
1	20	4	4	4	3	4	3	3	1	1	2	2	2	2	2	2	2	2	2	2	3	3	3	3	3	3	3	3	3	3	3	2	3	3	2	2	2	2	2	2	2	2	2	2	2	2	2	2	2
2	19	3	3	2	2	2	2	2	2	3	2	2	2	2	2	1	2	3	2	1	2	3	3	2	1	2	2	1	2	2	2	2	2	2	2	2	1	1	2	1	1	1	2	1	2	2	2	1	1
2	20	3	3	3	4	3	3	3	3	3	3	3	3	2	2	2	3	2	2	2	3	3	3	2	3	2	2	2	3	2	2	2	2	2	3	3	2	2	3	2	3	3	4	4	4	3	3	3	3
2	22	2	1	1	2	2	2	2	1	1	2	2	2	2	2	2	2	2	1	1	3	3	3	4	3	3	2	3	4	4	2	3	2	2	1	1	1	1	2	1	1	1	2	1	1	3	2	2	2
1	13	3	3	3	3	3	3	3	1	1	2	2	2	2	1	2	2	2	2	1	3	2	2	2	3	2	2	2	3	2	2	2	2	2	1	1	1	1	2	1	1	1	2	1	1	1	1	1	1
1	21	5	4	4	5	4	2	2	2	2	2	3	3	3	2	2	3	2	2	1	2	2	2	2	2	1	2	2	3	3	3	2	3	2	3	1	3	2	1	2	1	1	3	1	2	2	2	2	1
2	21	4	4	3	4	4	2	3	2	3	2	2	2	1	2	2	2	2	2	2	3	3	3	2	4	3	3	2	3	3	2	3	2	3	2	2	2	3	3	1	1	2	3	2	2	2	1	1	1
2	23	3	3	3	3	2	2	2	2	3	2	1	1	1	1	2	2	2	1	1	4	4	3	4	4	4	4	4	4	3	4	3	4	2	3	1	2	3	3	2	2	3	3	2	2	3	3	2	2
1	17	4	4	3	4	4	3	4	3	3	2	2	2	2	3	2	2	3	3	3	3	3	3	3	3	3	3	3	3	3	3	3	3	3	3	3	3	3	3	3	3	3	3	3	3	3	3	3	3
2	22	4	4	4	3	4	4	2	4	4	2	2	2	3	3	3	2	3	3	3	3	2	3	3	3	2	3	3	2	3	3	3	3	2	3	3	3	3	3	3	3	3	4	4	4	4	4	4	4
2	20	2	2	2	2	2	2	2	2	1	1	1	1	1	1	1	1	2	1	1	3	3	4	4	3	3	3	3	4	2	4	3	2	2	1	1	1	1	1	1	1	2	2	1	1	2	1	2	1
2	21	4	2	2	4	2	2	2	3	3	3	1	1	1	2	1	1	2	2	2	2	4	4	4	4	4	4	4	3	3	3	3	2	4	2	2	1	2	3	2	2	2	2	1	1	2	2	2	1
2	19	3	3	3	3	3	3	3	1	1	4	4	4	4	1	4	4	1	1	1	1	1	1	1	1	1	1	1	1	1	1	1	1	1	1	1	1	1	1	1	1	1	1	1	1	1	1	1	1
1	18	4	4	3	3	3	4	4	3	3	2	2	2	2	2	3	2	3	3	2	3	3	3	2	3	2	3	3	2	3	3	2	3	3	2	3	3	3	2	3	2	3	3	3	3	2	3	3	2
1	20	4	4	4	4	4	4	4	3	3	2	2	2	2	3	2	2	3	3	3	3	3	3	3	3	3	3	3	3	3	3	3	3	3	3	3	3	3	3	3	3	3	3	3	3	3	3	3	3
1	18	3	3	3	3	3	3	3	2	2	3	3	3	3	2	3	3	2	2	2	2	2	2	2	2	2	2	2	2	2	2	2	2	2	2	2	2	2	2	2	2	2	2	2	2	2	2	2	2
2	17	5	5	1	5	5	1	1	2	2	2	4	3	3	2	3	3	3	4	4	4	3	3	3	3	2	2	1	2	2	2	2	1	1	3	2	4	2	2	2	3	4	2	4	1	1	3	2	3
2	15	4	4	4	4	4	4	4	2	3	2	2	3	3	3	1	2	3	3	4	2	3	2	3	3	3	2	3	3	3	3	3	3	3	3	3	3	3	3	3	3	3	3	3	3	3	3	3	3
1	20	4	2	2	3	3	3	3	1	1	1	1	1	1	2	1	1	2	4	2	4	4	4	4	4	4	4	4	4	4	4	4	4	4	2	1	1	1	1	1	1	3	1	1	1	1	1	1	1
1	20	4	4	4	3	3	3	3	3	3	1	2	2	3	3	2	3	3	2	3	2	3	3	2	3	2	2	3	2	3	2	3	2	2	2	3	2	2	3	2	3	3	2	3	2	3	3	2	3
2	21	4	4	4	4	2	1	1	1	1	2	2	2	2	3	2	2	1	1	1	4	4	4	3	4	4	4	4	4	3	3	3	3	3	1	1	1	1	1	1	1	1	1	1	1	1	1	1	1
1	23	4	3	3	4	3	3	4	3	2	2	3	2	3	3	3	2	2	3	2	3	2	3	2	3	2	3	2	3	2	2	3	2	3	1	1	1	1	2	2	2	1	2	2	1	2	1	1	1
1	21	3	3	3	3	3	3	3	2	2	3	3	3	3	2	3	3	2	2	2	2	2	2	2	2	2	2	2	2	2	2	2	2	2	2	2	2	2	2	2	2	2	2	2	2	2	2	2	2
1	20	3	3	3	3	3	3	3	2	2	3	3	3	3	2	3	3	2	2	2	2	2	2	2	2	2	2	2	2	2	2	2	2	2	2	2	2	2	2	2	2	2	2	2	2	2	2	2	2
2	19	3	2	2	2	2	2	2	2	2	3	3	3	3	2	3	3	2	2	2	2	2	2	2	2	2	2	2	2	2	2	2	2	2	2	2	2	2	2	2	2	2	2	2	2	2	2	2	2
2	18	4	4	4	4	4	4	4	3	3	2	2	2	2	3	2	2	3	3	3	3	3	3	3	3	3	3	3	3	3	3	3	3	3	3	3	3	3	3	3	3	3	3	3	3	3	3	3	3
2	21	4	2	3	4	4	3	3	3	2	2	2	2	2	2	2	2	2	2	2	3	3	2	2	3	2	3	3	3	3	3	2	2	2	2	2	2	2	2	2	2	2	2	2	2	2	2	2	2
1	21	4	4	4	4	4	4	4	3	3	2	2	2	2	3	2	2	3	3	3	3	3	3	3	3	3	3	3	3	3	3	3	3	3	3	3	3	3	3	3	3	3	3	3	3	3	3	3	3
1	15	4	3	4	4	3	4	4	3	2	2	2	2	2	2	2	2	2	3	3	4	2	3	3	3	2	3	3	3	2	3	3	3	3	3	3	3	4	2	3	3	3	2	3	3	2	3	3	2
2	24	2	2	2	3	2	2	2	2	1	1	2	1	1	2	1	1	2	2	2	3	3	3	4	3	3	3	3	4	4	3	3	2	3	2	2	2	2	1	1	1	2	2	2	1	2	2	2	1
2	22	3	4	4	4	4	4	4	3	2	2	3	2	3	3	3	2	2	3	2	3	3	2	3	2	3	3	2	3	2	3	3	3	2	3	2	3	3	3	3	3	3	3	3	3	3	3	3	3
1	20	5	5	3	5	5	4	5	4	2	1	2	1	1	2	1	3	3	2	2	4	4	3	4	3	3	3	4	3	4	2	3	4	4	2	3	2	1	2	2	3	3	3	2	2	3	3	2	2
2	20	5	4	4	4	3	1	1	1	1	3	2	2	2	3	2	2	3	3	3	3	2	3	2	2	1	1	1	1	2	1	1	1	1	2	1	1	1	2	1	1	1	1	1	1	1	1	2	1
2	17	4	3	3	3	3	3	3	2	2	3	3	3	3	2	3	3	2	2	2	2	2	2	2	2	2	2	2	2	2	2	2	2	2	2	2	2	2	2	2	2	2	2	2	2	2	2	2	2
1	22	3	3	3	3	3	3	3	2	2	3	3	3	3	2	3	3	2	2	2	2	2	2	2	2	2	2	2	2	2	2	2	2	2	2	2	2	2	2	2	2	2	2	2	2	2	2	2	2
2	18	4	4	4	4	4	4	4	3	3	3	3	2	2	2	2	3	3	3	2	2	3	3	3	2	3	2	3	2	3	2	3	2	3	3	3	2	3	2	2	3	3	3	3	2	2	3	2	3
1	17	4	4	4	4	4	4	4	3	3	2	2	2	2	3	2	2	3	3	3	3	3	3	3	3	3	3	3	3	3	3	3	3	3	3	3	3	3	3	3	3	3	3	3	3	3	3	3	3
2	18	4	4	2	4	4	4	4	4	3	2	2	3	2	2	2	2	4	4	4	3	2	2	3	2	2	2	2	2	2	2	2	2	2	2	2	2	2	2	2	2	2	2	2	3	2	3	2	2
1	17	4	4	4	4	4	4	4	3	3	2	2	2	2	3	2	2	3	3	3	3	3	3	3	3	3	3	3	3	3	3	3	3	3	3	3	3	3	3	3	3	3	3	3	3	3	3	3	3
2	19	4	4	3	4	4	3	3	3	3	2	3	2	2	2	2	2	2	2	2	3	3	3	3	3	2	3	2	3	2	3	2	2	2	2	2	2	2	2	2	2	2	3	2	2	2	2	2	2
2	14	5	5	2	5	3	2	1	3	3	2	3	3	3	2	3	2	3	3	3	2	1	2	2	2	2	3	3	2	2	3	2	3	2	3	3	3	3	3	3	3	3	3	3	3	3	3	3	3
2	17	4	3	3	4	4	3	3	3	3	2	2	1	1	1	3	2	3	3	3	2	2	2	4	2	3	3	3	3	3	3	3	3	3	2	2	2	1	2	2	1	2	3	3	2	2	2	2	2
1	20	4	3	3	4	4	3	4	2	2	3	3	3	3	2	3	3	2	2	2	2	2	2	2	2	2	2	2	2	2	2	2	2	2	2	2	2	2	2	2	2	2	2	2	2	2	2	2	2
2	20	4	4	4	4	4	4	4	3	3	2	2	2	2	3	2	2	3	3	3	3	3	3	3	3	3	3	3	3	3	3	3	3	3	3	3	3	3	3	3	3	3	3	3	3	3	3	3	3
1	20	4	4	4	4	4	4	4	2	3	2	2	2	2	2	2	2	2	3	3	2	3	3	2	3	3	3	3	2	3	3	3	2	3	3	3	2	3	3	3	2	3	2	3	2	3	3	2	3
2	17	4	4	4	4	4	4	3	2	2	3	3	2	2	2	2	2	2	1	1	3	2	1	3	2	3	1	2	2	3	3	3	3	3	1	1	1	1	1	1	1	1	1	1	1	1	1	1	1
2	14	4	4	4	5	5	1	4	3	2	2	3	2	2	1	3	4	1	1	1	4	1	4	3	4	3	4	3	3	3	3	3	3	1	2	2	3	1	1	1	1	1	1	1	3	3	1	1	1
1	18	4	4	4	4	4	4	4	3	3	2	2	2	2	3	2	2	3	3	3	3	3	3	3	3	3	3	3	3	3	3	3	3	3	3	3	3	3	3	3	3	3	3	3	3	3	3	3	3
2	18	4	4	4	4	4	4	4	3	2	3	2	2	3	3	3	2	3	3	3	2	3	3	3	3	3	3	3	3	3	3	2	3	3	3	3	3	3	2	3	3	3	3	3	3	3	3	3	3
1	26	4	4	4	4	4	4	4	3	3	2	2	2	2	3	2	2	3	3	3	3	3	3	3	3	3	3	3	3	3	3	3	3	3	3	3	3	3	3	3	3	3	3	3	3	3	3	3	3
2	18	4	4	4	4	4	4	4	3	3	2	2	2	2	3	2	2	3	3	3	3	3	3	3	3	3	3	3	3	3	3	3	3	3	3	3	3	3	3	3	3	3	3	3	3	3	3	3	3
2	20	5	4	3	4	4	3	3	4	3	3	2	2	2	3	2	2	4	4	4	3	3	3	3	3	3	3	3	3	3	3	3	3	3	3	3	3	3	3	3	3	3	3	3	3	3	3	3	3
1	21	3	3	3	3	3	3	3	2	2	3	3	3	3	2	3	3	2	2	2	2	2	2	2	2	2	2	2	2	2	2	2	2	2	2	2	2	2	2	2	2	2	2	2	2	2	2	2	2
2	18	4	4	4	4	4	4	4	3	3	2	2	2	2	3	2	2	3	3	3	3	3	3	3	3	3	3	3	3	3	3	3	3	3	3	3	3	3	3	3	3	3	3	3	3	3	3	3	3
2	21	4	2	2	4	2	2	2	2	2	1	1	1	1	1	1	1	2	2	2	4	4	4	4	3	4	4	4	4	4	3	3	4	4	3	1	1	1	2	2	1	1	2	1	1	1	1	1	1
2	20	3	3	3	3	3	3	3	1	1	2	2	3	3	2	3	3	2	2	2	2	2	2	2	2	2	2	2	2	2	2	2	2	2	2	2	2	2	2	2	2	2	2	2	2	2	2	2	2
2	18	4	4	4	4	5	5	4	1	1	1	1	1	1	2	3	2	3	3	3	3	3	3	3	3	3	3	3	3	3	3	3	3	3	3	3	3	3	3	3	3	3	3	3	3	3	3	3	3
2	19	4	2	2	2	2	2	2	4	4	3	3	1	2	2	2	2	2	2	2	4	4	4	4	2	3	3	2	4	3	3	3	3	3	3	3	3	3	3	3	3	3	3	3	3	3	3	3	3
1	18	4	4	4	4	4	4	4	3	3	2	2	2	2	3	2	2	3	3	3	3	3	3	3	3	3	3	3	3	3	3	3	3	3	3	3	3	3	3	3	3	3	3	3	3	3	3	3	3
1	21	4	4	4	4	4	3	4	3	3	2	2	2	2	3	2	2	3	3	3	3	3	3	3	3	3	3	3	3	3	3	3	3	3	3	3	3	3	3	3	3	3	3	3	3	3	3	3	3
2	19	4	4	4	4	4	4	4	3	3	2	2	2	2	3	2	2	3	3	3	3	3	3	3	3	3	3	3	3	3	3	3	3	3	3	3	3	3	3	3	3	3	3	3	3	3	3	3	3
1	23	4	4	4	4	4	4	4	3	3	2	2	2	2	3	2	2	3	3	3	3	3	3	3	3	3	3	3	3	3	3	3	3	3	3	3	3	3	3	3	3	3	3	3	3	3	3	3	3
1	14	3	3	3	3	3	3	3	2	1	3	2	2	4	1	3	3	2	3	1	2	2	1	3	2	2	3	2	2	2	3	2	2	3	2	1	3	1	2	2	2	3	2	3	2	1	3	1	1
2	17	4	4	3	4	4	3	3	3	3	2	3	2	2	1	2	2	3	2	2	3	3	3	3	3	2	1	3	3	3	2	2	1	2	3	3	3	3	3	3	1	2	3	3	2	3	3	3	3
2	18	4	4	4	4	4	4	4	2	2	3	3	3	3	2	3	3	2	2	2	2	2	2	2	2	2	2	2	2	2	2	2	2	2	2	2	2	2	2	2	2	2	2	2	2	2	2	2	2
1	19	1	1	1	1	1	1	1	1	4	1	1	1	1	4	1	1	4	4	4	4	4	4	4	4	4	4	4	4	4	4	4	4	4	4	4	4	4	4	4	4	4	4	4	4	4	4	4	4
2	19	2	2	2	3	2	2	2	2	1	1	1	1	1	4	1	1	2	2	2	4	4	4	1	4	4	4	4	4	3	4	4	2	2	1	1	1	1	1	1	1	1	1	1	1	1	1	1	1
1	17	2	3	1	1	2	1	1	1	1	2	2	2	2	4	2	2	2	2	2	3	3	3	3	3	3	3	3	3	3	3	3	3	3	3	3	3	1	2	2	1	2	3	3	3	3	3	3	3
2	19	4	4	4	4	4	4	4	3	3	2	2	2	2	3	2	2	3	3	3	3	3	3	3	3	3	3	3	3	3	3	3	3	3	3	3	3	3	3	3	3	3	3	3	3	3	3	3	3
1	21	4	4	4	4	4	4	4	3	3	2	2	2	2	3	2	2	3	3	3	3	3	3	3	3	3	3	3	3	3	3	3	3	3	3	3	3	3	3	3	3	3	3	3	3	3	3	3	3
1	21	4	4	4	4	4	4	4	3	3	2	2	2	2	3	2	2	3	3	3	3	3	3	3	3	3	3	3	3	3	3	3	3	3	3	3	3	3	3	3	3	3	3	3	3	3	3	3	3
2	17	4	3	4	4	4	4	4	1	1	4	4	4	4	1	4	4	1	1	1	1	1	1	1	1	1	1	1	1	1	1	1	1	1	1	1	1	1	1	1	1	1	1	1	1	1	1	1	1
1	20	4	4	4	4	4	4	4	3	3	2	2	2	2	3	2	2	3	3	3	3	3	3	3	3	3	3	3	3	3	3	3	3	3	3	3	3	3	3	3	3	3	3	3	3	3	3	3	3
2	18	3	3	3	3	3	3	3	2	2	3	3	3	3	2	3	3	2	2	2	2	2	2	2	2	2	2	2	2	2	2	2	2	2	2	2	2	2	2	2	2	2	2	2	2	2	2	2	2
2	20	2	2	2	2	1	1	1	1	1	4	4	1	1	4	1	1	4	4	4	4	4	4	4	3	3	3	3	3	3	3	3	3	3	1	1	1	1	1	1	1	1	1	1	1	1	1	1	1
1	21	3	3	3	3	3	3	3	2	2	3	3	3	3	2	3	3	2	2	2	2	2	2	2	2	2	2	2	2	2	2	2	2	2	2	2	2	2	2	2	2	2	2	2	2	2	2	2	2
1	23	4	4	4	4	4	4	4	3	3	2	2	2	2	3	2	2	3	3	3	3	3	3	3	3	3	3	3	3	3	3	3	3	3	3	3	3	3	3	3	3	3	3	3	3	3	3	3	3
1	21	4	4	4	4	4	4	4	3	3	2	2	2	2	3	2	2	3	3	3	3	3	3	3	3	3	3	3	3	3	3	3	3	3	3	3	3	3	3	3	3	3	3	3	3	3	3	3	3
1	21	4	4	4	4	4	4	4	3	3	2	2	2	2	3	2	2	3	3	3	3	3	3	3	3	3	3	3	3	3	3	3	3	3	3	3	3	3	3	3	3	3	3	3	3	3	3	3	3
2	20	4	3	4	4	4	3	4	3	3	2	2	2	2	3	2	2	3	3	3	3	3	3	3	3	3	3	3	3	3	3	3	3	3	3	2	2	1	3	3	1	3	3	3	3	2	2	2	2
2	17	3	3	3	3	3	3	3	2	2	3	3	3	3	2	3	3	2	2	2	2	2	2	2	2	2	2	2	2	2	2	2	2	2	2	2	2	2	2	2	2	2	2	2	2	2	2	2	2
2	18	4	4	4	4	4	4	4	2	2	2	2	2	2	3	2	2	3	3	3	3	3	3	3	3	3	3	3	3	3	3	3	3	3	3	3	3	3	3	3	3	3	3	3	3	3	3	3	3
1	21	4	4	4	4	4	4	4	3	3	2	2	2	2	3	2	2	3	3	3	3	3	3	3	3	3	3	3	3	3	3	3	3	3	3	3	3	3	3	3	3	3	3	3	3	3	3	3	3
2	17	4	4	4	4	4	4	4	3	3	2	2	2	2	3	2	2	3	3	3	3	3	3	3	3	3	3	3	3	3	3	3	3	3	3	3	3	3	3	3	3	3	3	3	3	3	3	3	3
2	18	4	4	2	4	4	2	2	2	2	2	3	2	3	3	3	3	2	2	3	2	2	2	2	2	2	2	2	3	1	3	2	3	2	2	1	2	3	3	2	3	2	2	2	2	2	1	3	3
2	21	4	4	4	4	4	4	4	3	3	2	2	2	2	3	2	2	3	3	3	3	3	3	3	3	3	3	3	3	3	3	3	3	3	3	3	3	3	3	3	3	3	3	3	3	3	3	3	3
1	19	3	3	3	3	3	3	3	2	2	2	3	3	3	2	3	3	2	2	2	2	2	2	2	2	2	2	2	2	2	2	2	2	2	2	2	2	2	2	2	2	2	2	2	2	2	2	2	2
1	16	4	4	4	4	4	4	4	3	3	2	2	2	2	3	2	2	3	3	3	3	3	3	3	3	3	3	3	3	3	3	3	3	3	3	3	3	3	3	3	3	3	3	3	3	3	3	3	3
1	18	4	4	4	4	4	3	4	3	3	2	2	2	2	3	2	2	3	3	3	3	3	3	3	3	3	3	3	3	3	3	3	3	3	3	3	3	3	3	3	3	3	3	3	3	3	3	3	3
2	22	4	4	4	4	4	4	4	3	3	2	2	2	2	3	2	2	3	3	3	3	3	3	3	3	3	3	3	3	3	3	3	3	3	3	3	3	3	3	3	3	3	3	3	3	3	3	3	3
1	18	4	4	4	4	4	3	4	2	2	3	3	3	3	2	3	3	2	2	2	2	2	2	2	2	2	2	2	2	2	2	2	2	2	2	2	2	2	2	2	2	2	2	2	2	2	2	2	2
2	17	1	1	1	1	1	1	1	1	1	2	3	2	2	3	2	2	1	1	1	3	3	3	2	4	3	3	1	3	3	2	2	2	3	1	1	1	2	2	1	1	1	2	1	1	1	1	2	1
1	18	4	4	4	4	4	4	4	3	3	2	2	2	2	3	2	2	3	3	3	3	3	3	3	3	3	3	3	3	3	3	3	3	3	3	3	3	3	3	3	3	3	3	3	3	3	3	3	3
1	26	4	4	4	4	4	4	4	2	2	3	3	3	3	2	3	3	2	2	2	2	2	2	2	2	2	2	2	2	2	2	2	2	2	2	2	2	2	2	2	2	2	2	2	2	2	2	2	2
1	17	4	4	4	4	4	4	4	3	3	2	2	2	2	3	2	2	3	3	3	3	3	3	3	3	3	3	3	3	3	3	3	3	3	3	3	3	3	3	3	3	3	3	3	3	3	3	3	3
2	17	4	4	4	4	4	2	4	1	2	2	3	3	2	2	3	2	4	4	2	3	2	1	2	1	1	2	3	2	3	2	2	1	2	2	3	3	1	2	1	1	2	2	3	2	3	2	2	3
1	18	4	3	3	3	3	3	3	1	1	4	4	4	4	1	4	4	1	1	1	1	1	1	1	1	1	1	1	1	1	1	1	1	1	1	1	1	1	1	1	1	1	1	1	1	1	1	1	1
1	20	4	4	4	4	4	4	4	3	3	2	2	2	2	3	2	2	3	3	3	3	3	3	3	3	3	3	3	3	3	3	3	3	3	3	3	3	3	3	3	2	3	2	2	3	2	3	2	2
1	16	4	3	3	5	3	1	2	3	2	1	1	1	1	4	1	1	3	4	4	4	3	4	4	4	4	4	4	4	4	4	4	4	3	3	4	4	2	4	3	2	3	4	4	4	4	4	4	4
1	18	4	4	4	4	4	4	4	2	3	3	3	3	3	2	3	3	2	2	2	2	2	2	2	2	2	2	2	2	2	2	2	2	2	2	2	2	2	2	2	2	2	2	2	2	2	2	2	2
2	21	4	4	2	3	4	4	2	3	3	2	2	2	2	2	2	2	2	3	3	3	2	3	2	2	2	2	3	3	3	2	3	3	2	3	2	3	3	3	2	2	3	3	2	3	2	2	2	3
1	16	3	3	3	4	3	3	3	2	2	3	3	3	3	2	3	3	2	2	2	2	2	2	2	2	2	2	2	2	2	2	2	2	2	3	3	3	2	2	2	2	2	2	2	2	2	2	2	1
2	15	4	4	4	4	4	4	4	2	2	3	3	3	3	2	3	3	2	2	2	2	2	2	2	2	2	2	2	2	2	2	2	2	2	2	2	2	2	2	2	2	2	2	2	2	2	2	2	2
2	17	4	4	3	4	2	4	2	2	2	3	3	2	2	2	3	2	3	3	3	3	3	3	2	3	2	3	3	3	2	3	2	1	2	3	3	2	2	4	3	2	2	4	3	3	3	2	2	2
1	17	5	4	4	4	3	4	4	3	3	2	2	2	2	3	2	2	3	3	3	3	3	3	3	3	3	3	3	3	3	3	3	3	3	2	3	3	3	2	3	3	2	2	4	3	3	3	3	3
1	21	4	4	4	4	4	4	4	3	3	2	2	2	2	3	2	2	3	3	3	3	3	3	3	3	3	3	3	3	3	3	3	3	3	3	3	3	3	3	3	3	3	3	3	3	3	3	3	3
2	22	4	4	4	4	4	4	4	1	1	3	2	2	2	3	2	2	3	3	3	3	3	3	3	3	3	3	3	3	3	3	3	3	3	3	3	3	3	3	3	3	3	3	3	3	3	3	3	3
1	19	4	4	4	4	4	4	4	3	3	2	2	2	2	3	2	2	3	3	3	3	3	3	3	3	3	3	3	3	3	3	3	3	3	3	3	3	3	3	3	3	3	3	3	3	3	3	3	3
1	23	4	4	4	4	4	4	4	3	3	2	2	2	2	3	2	2	3	3	3	3	3	3	3	3	3	3	3	3	3	3	3	3	3	3	3	3	3	3	3	3	3	3	3	3	3	3	3	3
2	18	4	4	4	4	4	4	4	3	3	2	2	2	2	3	2	2	3	3	3	3	3	3	3	3	3	3	3	3	3	3	3	3	3	3	3	3	3	3	3	3	3	3	3	3	3	3	3	3
1	20	5	3	2	4	4	1	3	2	2	1	3	2	3	1	3	1	2	1	1	3	2	2	2	2	1	2	1	2	3	1	2	2	4	1	2	2	1	2	2	1	2	3	1	1	1	1	1	1
1	19	3	3	3	3	3	3	3	2	2	3	3	3	3	2	3	3	2	2	2	2	2	2	2	2	2	2	2	2	2	2	2	2	2	2	2	2	1	2	1	1	1	2	2	2	2	2	2	2
2	22	4	4	4	4	4	4	4	3	3	2	2	2	2	3	2	2	3	3	3	3	3	3	3	2	3	3	3	3	3	3	3	3	3	3	3	3	3	3	2	2	2	3	3	3	3	3	3	3
2	19	4	4	4	4	4	4	4	3	3	2	2	2	2	3	2	2	3	3	3	3	3	3	3	3	3	3	3	3	3	3	3	3	3	3	3	3	3	3	3	3	3	3	3	3	3	3	3	3
1	21	4	4	4	4	4	3	3	2	2	2	2	2	2	1	2	2	1	1	1	3	3	3	3	3	3	3	3	3	3	3	3	3	3	1	1	1	1	1	1	1	1	2	2	2	2	1	2	1
2	21	4	4	4	4	4	4	4	3	3	2	2	2	2	3	2	2	3	3	3	3	3	3	3	3	3	3	3	3	3	3	3	3	3	3	3	3	3	3	3	3	3	3	3	3	3	3	3	3
2	17	4	4	3	4	4	3	3	2	3	2	3	2	2	2	3	2	3	1	1	2	2	2	3	3	3	3	3	3	3	3	3	3	3	2	2	2	2	3	2	1	1	2	2	2	2	2	2	2
2	18	3	3	3	3	3	3	3	2	2	3	3	3	3	2	3	3	2	2	2	2	2	2	2	2	2	2	2	2	2	2	2	2	2	2	2	2	2	2	2	2	2	2	2	2	2	2	2	2
2	17	4	4	3	4	4	4	4	3	3	2	2	2	2	3	2	2	3	3	3	3	3	3	3	3	3	3	3	3	3	3	3	3	3	3	3	3	3	3	3	3	3	3	3	3	3	3	3	3
1	21	4	4	4	4	4	4	4	3	3	2	2	2	2	3	2	2	3	3	3	3	3	3	3	3	3	3	3	3	3	3	3	3	3	3	3	3	3	3	3	3	3	3	3	3	3	3	3	3
1	19	2	2	2	2	2	2	2	2	2	2	2	2	2	1	2	2	3	1	1	4	3	3	3	4	3	3	4	3	3	3	3	3	3	2	3	2	3	2	3	2	3	2	3	2	3	2	3	2
1	17	4	4	4	4	4	4	4	2	1	1	1	2	2	3	2	2	3	1	1	4	2	2	2	3	3	3	3	3	3	3	3	3	3	3	1	3	3	3	3	3	3	3	3	3	3	3	3	3
1	19	4	4	4	4	4	4	4	3	3	2	2	2	2	3	2	2	3	3	3	3	3	3	3	3	3	3	3	3	3	3	3	3	3	4	4	4	4	4	4	4	4	4	4	4	4	4	4	4
1	22	3	2	2	2	2	2	2	3	2	1	2	1	1	2	1	1	2	3	2	4	4	3	4	3	2	4	3	3	2	4	4	4	4	1	1	1	1	1	1	1	1	1	1	1	1	1	1	1
1	20	4	4	4	4	4	4	4	1	1	4	4	4	4	1	4	4	1	1	1	1	1	1	1	1	1	1	1	1	1	1	1	1	1	1	1	1	1	1	1	1	1	1	1	1	1	1	1	1
2	21	4	2	2	4	2	1	1	1	2	1	2	1	1	3	1	1	2	2	1	4	4	4	4	4	4	4	4	4	4	4	4	4	4	1	1	1	1	1	1	1	1	1	1	1	1	1	1	1
1	14	4	3	3	4	4	3	2	1	2	1	1	1	2	1	3	3	3	2	1	4	4	2	4	4	4	4	4	4	4	4	4	4	4	4	4	4	4	4	4	4	4	4	4	4	4	4	4	4
1	22	4	2	2	3	4	2	2	3	2	1	2	1	1	3	1	2	3	2	2	4	4	4	4	4	4	4	3	3	4	4	4	4	4	3	3	3	2	3	2	3	3	3	2	2	2	2	2	2
2	18	3	3	3	4	3	2	2	3	3	1	1	1	1	4	1	1	3	3	3	3	3	3	3	2	1	2	2	2	2	2	2	2	2	2	2	3	2	3	2	1	1	2	1	2	2	3	3	2
2	17	4	1	1	1	1	1	1	3	3	1	3	1	1	4	1	1	1	2	3	3	4	4	4	4	4	4	4	3	2	3	2	2	2	1	1	1	2	2	1	1	1	2	3	1	2	1	1	1
2	20	3	2	2	3	4	2	2	3	2	2	3	2	3	2	3	3	2	2	2	3	2	2	2	3	2	2	2	2	2	2	2	2	2	2	2	2	2	2	2	2	2	2	2	2	2	2	2	2
1	20	4	4	4	4	4	4	4	3	3	2	2	2	2	3	2	2	3	3	3	3	3	3	3	3	3	3	3	3	3	3	3	3	3	3	3	3	3	3	3	3	3	3	3	3	3	3	3	3
2	15	4	3	2	5	3	4	2	2	2	2	3	3	3	4	4	3	4	4	4	3	2	2	1	2	1	2	3	1	1	2	2	2	2	2	2	4	2	3	3	2	4	4	4	4	4	4	4	4
2	16	2	2	2	2	2	2	2	2	1	3	4	3	3	2	4	4	4	4	4	3	2	1	1	2	1	3	2	2	1	1	1	1	1	2	1	4	1	4	2	1	4	3	4	1	4	4	3	4
1	19	4	3	3	4	3	4	3	2	2	3	4	3	4	2	3	3	1	1	1	3	2	2	2	3	2	2	2	1	2	3	2	2	3	2	2	1	1	3	2	1	1	2	1	2	2	2	1	2
2	18	4	4	2	4	3	2	2	2	2	2	2	3	2	3	2	3	3	3	3	3	2	3	2	2	3	2	3	3	2	2	1	2	3	3	2	2	1	2	3	2	3	2	3	3	2	3	2	3
1	20	2	2	2	2	2	2	2	1	1	2	2	1	1	1	1	1	3	3	1	4	3	4	4	4	4	4	4	4	4	4	4	3	4	1	1	1	1	1	1	1	1	1	1	1	1	1	1	1
2	13	2	1	1	2	3	3	2	2	3	1	1	1	1	2	1	1	3	2	2	4	4	4	4	4	4	4	4	4	3	4	3	3	3	2	2	2	1	2	2	1	2	2	2	2	2	3	2	2
2	17	1	1	1	2	1	1	1	2	2	2	2	2	2	3	2	2	3	3	3	3	3	4	3	4	3	4	4	4	3	4	4	4	4	2	2	3	2	3	2	2	2	3	2	2	3	2	4	1
2	18	4	4	4	4	4	4	4	3	3	2	2	2	2	3	2	2	3	3	3	3	3	3	3	3	3	3	3	3	3	3	3	3	3	2	2	2	1	1	1	1	1	2	2	2	2	2	2	2
2	22	1	1	1	1	1	1	1	2	3	3	3	3	3	2	3	3	3	3	3	4	3	2	3	3	2	2	2	3	2	2	2	3	2	3	3	3	3	4	2	3	3	3	2	3	3	4	2	4
1	21	4	1	1	4	2	1	2	1	1	1	1	1	1	1	1	1	2	1	1	4	4	4	4	2	4	3	4	4	4	3	4	4	4	2	2	2	1	1	2	1	2	1	1	1	1	1	1	1
1	17	5	5	4	5	5	4	4	3	3	2	2	2	2	3	2	2	3	3	3	3	3	3	3	3	3	3	3	3	3	3	3	3	3	3	3	3	1	3	3	3	3	3	3	3	3	3	3	3
1	22	2	2	2	2	2	2	2	1	1	1	1	1	1	1	1	1	3	1	1	4	4	4	3	4	4	4	3	3	3	2	3	2	4	1	1	1	1	1	2	1	2	1	1	1	1	1	2	1
1	21	3	4	3	4	4	2	2	1	1	2	2	2	2	2	1	2	3	1	1	2	3	2	4	2	2	2	2	3	3	2	2	2	2	2	2	2	1	2	2	2	2	1	1	1	1	2	2	1
1	18	1	1	1	1	1	1	1	1	1	2	2	2	2	1	2	2	2	1	1	3	3	3	3	3	3	3	2	3	2	2	2	2	2	2	2	3	2	3	2	2	2	2	2	2	2	2	2	2
1	20	3	4	3	4	4	3	3	3	3	3	2	3	3	3	3	2	2	3	3	2	2	3	3	2	3	2	3	3	2	3	3	3	3	3	2	3	3	2	3	2	3	2	3	2	3	2	3	3
1	20	3	2	2	1	1	1	1	3	3	2	2	1	1	1	1	1	1	1	1	3	3	3	3	4	4	3	2	3	4	3	4	3	3	2	1	1	1	2	2	1	1	2	2	1	1	1	1	1
1	20	4	4	4	4	4	4	4	3	3	2	2	2	2	3	2	2	3	3	3	3	3	3	3	3	3	3	3	3	3	3	3	3	3	3	3	3	3	3	3	3	3	3	3	3	3	3	3	3
1	17	3	5	4	3	4	4	3	1	1	1	1	1	1	1	4	4	2	3	1	4	3	3	4	1	2	1	3	4	4	2	4	1	4	1	1	1	1	3	1	1	1	1	1	3	3	2	2	1
2	18	4	4	4	4	4	4	4	2	3	2	2	2	2	3	2	2	3	3	3	3	3	3	3	3	3	3	3	3	3	3	3	3	3	3	2	3	3	3	3	3	3	2	2	1	2	1	2	1
1	20	3	2	2	2	2	2	2	2	1	1	2	1	2	3	1	2	3	1	1	4	3	3	4	3	3	3	3	3	3	3	3	3	3	2	1	1	1	1	1	1	1	1	1	1	1	1	1	1
2	14	5	3	3	5	5	2	2	3	3	2	3	3	1	3	3	3	3	3	3	4	2	3	3	3	2	3	2	3	2	3	2	1	2	3	2	2	2	1	1	2	2	2	3	2	2	2	2	2
2	20	3	4	4	4	4	3	3	2	2	2	3	3	2	2	3	3	2	3	2	2	2	3	2	2	3	2	2	3	2	2	2	3	2	2	2	2	3	2	3	2	2	3	2	3	3	2	3	3
2	17	4	4	4	4	4	3	4	1	2	2	2	2	3	2	3	2	3	1	1	3	3	2	3	2	2	4	3	3	2	1	2	2	3	1	1	1	1	1	1	1	1	1	1	1	1	1	1	1
2	19	4	4	3	4	4	4	4	3	3	2	2	2	2	3	1	2	3	3	3	3	3	3	3	4	3	3	3	2	3	3	2	3	2	3	3	3	3	2	2	2	3	3	2	2	2	2	3	2
1	18	5	4	5	2	4	2	2	1	2	2	1	2	2	3	2	3	2	2	2	2	2	2	2	2	3	2	2	2	3	3	2	2	3	1	1	2	1	3	2	1	1	2	2	2	2	2	2	2
1	23	3	3	3	3	3	3	3	3	3	2	2	3	3	2	3	3	3	2	3	2	3	2	3	3	3	2	3	3	2	3	2	3	2	3	2	3	2	3	2	3	2	3	3	3	3	2	3	2
1	19	1	1	1	1	1	1	1	1	1	4	4	2	2	2	3	1	2	1	1	2	2	2	3	3	3	3	3	4	3	2	2	3	2	1	1	1	1	2	2	1	1	1	1	1	1	1	1	1
2	19	4	2	2	4	2	1	1	1	2	2	1	1	2	2	1	1	1	1	1	4	3	1	3	3	3	2	3	4	4	4	4	4	3	2	1	1	1	1	1	2	3	3	1	1	3	1	1	1
1	17	4	4	2	4	4	2	2	2	2	1	3	2	2	3	2	2	2	2	2	3	3	2	2	3	1	2	2	2	2	2	2	2	2	2	2	2	2	2	2	2	2	2	2	2	2	2	2	2
2	18	2	1	1	2	2	2	2	1	1	3	3	3	4	3	4	1	3	3	3	4	4	4	4	4	4	4	4	4	4	3	3	3	3	2	2	3	1	3	1	2	1	3	3	3	4	2	2	2
1	17	4	3	4	4	4	3	4	3	2	2	3	2	3	3	3	2	2	3	2	3	2	3	2	3	3	2	3	3	2	3	2	3	2	3	2	3	2	3	2	3	2	3	2	3	2	3	2	3
2	18	2	2	2	2	2	2	2	1	1	2	2	2	2	2	2	2	2	3	1	4	3	4	4	4	3	3	2	3	3	3	3	3	3	1	1	1	1	3	1	1	2	1	1	1	1	1	1	1
2	21	3	2	2	3	3	2	3	3	3	3	3	3	3	3	2	2	3	3	3	2	2	2	2	3	2	2	2	3	4	2	2	3	2	4	3	2	1	4	4	1	2	4	4	2	3	2	4	1
1	13	4	2	2	4	2	2	2	2	1	2	2	1	1	2	1	1	2	1	1	4	4	4	4	4	4	4	4	4	4	4	4	4	4	1	2	1	1	1	1	1	2	2	1	4	1	1	1	1
1	16	2	1	1	1	1	1	1	1	2	1	2	2	2	2	1	1	2	1	1	3	3	4	2	3	3	2	3	3	3	2	3	4	3	1	2	1	1	1	2	1	2	1	1	1	1	1	1	1
2	20	2	2	2	2	3	1	1	1	3	2	2	1	2	3	2	2	3	1	1	3	3	3	4	2	3	3	3	4	3	3	3	3	3	3	2	2	2	3	3	2	2	3	3	2	4	2	2	1
2	22	4	2	1	4	4	2	2	1	2	1	3	3	3	2	2	2	2	2	2	3	3	3	2	2	2	3	2	2	3	2	2	2	2	2	2	2	1	2	2	1	1	2	3	2	2	1	1	1
2	18	2	3	3	4	4	4	3	3	3	3	3	3	3	3	3	3	2	2	1	2	2	2	3	2	3	2	3	2	3	2	3	2	3	3	3	4	1	3	2	3	2	3	2	3	2	2	3	2
2	22	2	2	1	3	3	1	1	3	3	3	3	2	2	3	1	2	3	3	2	3	3	3	2	4	2	4	3	3	3	4	3	3	3	2	3	2	2	2	2	1	2	4	4	3	3	2	4	2
1	21	2	2	1	3	4	1	2	2	2	2	2	2	1	2	2	2	2	2	1	3	4	3	4	4	4	3	3	3	3	2	3	2	3	3	2	2	1	3	2	1	2	2	1	2	2	2	3	1
1	20	4	3	2	4	2	3	4	2	3	3	3	2	2	2	2	3	3	2	3	2	3	2	3	2	3	2	3	2	3	2	3	2	3	3	2	3	2	3	2	3	2	3	2	3	2	3	2	3
1	14	1	1	1	3	3	1	1	1	1	1	1	1	2	1	1	1	1	1	1	4	3	4	3	2	4	3	4	4	4	4	4	4	3	2	2	1	1	1	1	1	1	1	1	1	1	1	1	1
2	17	1	1	1	1	1	1	1	1	1	1	2	1	1	1	1	1	2	1	1	3	4	3	3	4	3	4	3	3	3	3	3	4	3	1	1	1	1	1	1	2	1	1	1	1	1	1	1	1
2	17	4	4	1	5	4	2	4	1	1	1	3	3	2	2	3	3	2	1	3	4	2	2	3	2	2	1	2	2	3	2	3	3	2	1	1	1	1	1	1	1	1	2	1	1	1	1	1	1
2	17	2	2	2	3	2	2	2	1	1	2	1	1	1	3	1	1	2	1	1	3	4	4	4	3	3	3	3	4	4	3	4	3	4	3	3	1	1	1	1	1	3	3	1	1	3	1	1	1
1	18	3	3	4	4	3	3	4	2	2	2	2	2	2	3	2	2	2	1	2	3	3	2	2	3	3	3	2	3	2	3	3	3	3	3	2	3	3	3	2	3	3	3	3	4	3	3	3	4
1	13	4	3	2	4	4	2	4	2	3	3	4	2	3	4	3	3	4	4	4	4	2	2	4	3	2	3	4	2	4	2	2	2	2	3	2	2	2	3	2	1	2	2	3	3	2	3	2	2
2	21	4	4	4	4	4	4	4	3	3	2	2	1	2	2	2	1	3	3	3	3	3	3	3	3	3	3	3	3	3	3	3	3	3	3	3	3	3	3	3	3	3	3	3	3	3	3	3	3
2	21	2	2	1	2	2	1	1	1	1	1	1	1	1	1	1	1	1	1	1	3	4	3	4	4	4	4	4	4	4	4	4	4	4	1	1	1	1	1	1	1	1	1	1	1	1	1	1	1
2	22	2	1	1	4	3	1	1	1	2	1	2	2	2	2	1	1	2	1	1	4	3	2	4	3	2	3	3	3	3	3	3	4	3	1	2	3	1	3	1	1	1	1	1	1	2	2	1	2
2	24	3	2	1	1	3	1	1	1	1	1	1	1	2	2	1	1	2	3	1	4	3	2	4	3	4	3	4	4	4	3	3	2	3	1	1	1	1	3	2	1	2	3	2	1	2	1	2	1
2	19	3	2	3	4	4	4	3	2	2	1	2	2	3	2	2	1	2	2	2	3	2	3	2	4	2	3	4	2	2	2	2	2	2	2	2	1	1	2	2	1	1	3	2	2	2	2	2	1
1	14	2	2	1	3	2	1	1	1	1	2	2	3	2	2	2	2	2	2	1	4	3	3	4	3	3	4	3	3	2	3	3	2	3	2	2	2	2	2	2	2	2	2	1	1	2	1	1	1
2	17	4	4	3	4	4	1	2	2	3	3	3	2	1	4	2	3	4	3	4	2	2	2	1	1	2	1	1	2	1	1	2	1	2	2	1	2	1	1	2	1	1	2	1	2	4	3	2	3
2	17	3	3	3	3	3	2	2	3	2	3	3	3	3	3	3	2	2	2	2	2	3	2	2	2	3	2	2	2	2	2	2	2	2	2	2	1	1	2	2	1	2	4	1	2	3	3	2	2
2	13	4	3	3	4	4	3	4	1	2	2	2	2	3	2	2	2	3	3	3	3	3	2	3	3	3	3	3	3	2	3	3	3	2	3	2	1	1	2	1	1	1	3	1	2	2	3	2	2
1	19	4	4	2	4	4	3	3	2	2	2	2	3	3	2	3	2	2	2	1	3	2	2	2	2	2	3	3	3	2	2	2	3	3	2	2	2	1	2	2	1	1	2	2	2	2	2	2	1
2	17	4	3	4	4	4	3	4	3	3	2	2	2	2	3	2	1	3	2	1	2	3	3	3	3	3	3	3	3	3	3	3	3	3	3	3	3	2	3	3	3	3	3	3	3	3	3	3	3
2	18	4	2	2	4	4	4	4	2	3	3	3	2	2	2	2	3	4	4	4	3	1	2	1	2	1	2	4	3	3	3	2	3	2	4	4	4	4	4	3	4	4	4	3	3	4	4	2	4
2	18	4	4	4	4	3	3	4	3	2	2	3	2	3	3	1	2	2	3	2	4	3	4	3	3	4	2	2	3	2	3	2	4	2	2	2	3	2	2	3	2	2	3	2	3	2	1	2	1
1	17	4	3	4	4	4	4	3	3	3	3	3	4	3	3	3	4	3	2	3	2	1	2	3	1	2	2	3	1	2	3	2	2	2	2	3	2	2	2	3	2	2	2	2	2	3	2	3	2
2	14	4	3	3	4	4	3	3	2	2	3	2	3	3	2	3	2	3	2	2	3	2	3	2	2	2	3	2	2	3	2	2	3	2	3	2	2	1	2	2	2	3	2	3	2	2	2	2	3
2	17	4	4	2	5	3	1	1	1	2	1	1	2	2	2	1	2	3	2	1	4	3	1	3	2	3	1	2	4	2	1	3	2	2	1	1	1	1	1	1	1	1	2	1	1	2	1	2	1
2	18	2	2	2	4	4	2	2	1	1	2	2	3	2	1	1	1	2	2	2	4	3	1	3	3	2	1	2	2	2	1	3	1	3	1	1	1	1	1	1	1	1	1	1	1	1	1	1	1
2	18	5	5	5	5	5	3	4	3	4	3	2	2	2	2	2	2	2	3	3	3	3	3	2	3	3	3	3	3	3	4	2	3	2	3	2	3	3	3	3	3	3	3	4	3	3	3	2	3
2	20	4	4	4	5	5	5	4	3	2	1	2	1	2	2	1	1	3	3	2	3	1	3	2	3	1	4	1	2	1	1	2	1	3	1	1	1	1	2	1	1	1	2	3	2	2	2	2	3
2	18	4	4	4	4	4	4	4	1	1	2	2	3	1	4	1	1	2	3	3	4	4	3	3	2	3	2	2	4	3	2	3	3	2	2	2	2	1	2	2	1	2	1	3	1	3	3	1	2
1	22	4	2	1	2	3	2	3	2	2	1	1	2	3	3	2	3	2	2	1	4	2	4	4	4	4	4	4	4	4	4	2	1	2	3	3	3	2	4	4	3	3	4	4	3	4	2	3	3
2	15	2	2	2	4	3	2	3	1	2	1	1	1	1	3	1	1	2	1	1	4	4	4	4	4	4	4	4	4	4	3	4	4	4	2	2	2	1	2	1	1	2	2	1	2	1	1	1	1
1	17	3	3	3	3	3	3	4	3	3	2	2	2	2	2	2	2	3	2	3	3	2	2	2	2	3	2	2	3	2	3	3	3	3	3	3	2	2	3	3	3	3	3	3	3	3	2	2	3
2	15	4	3	3	4	4	4	3	1	1	2	3	3	1	2	3	3	4	2	4	3	2	2	1	2	1	2	1	1	2	1	1	1	1	4	2	3	2	2	2	2	3	4	4	2	4	4	3	3
2	20	2	2	1	1	1	1	1	1	1	1	2	1	2	2	1	1	2	2	2	3	4	4	4	4	3	3	4	3	2	2	2	2	2	2	2	1	1	1	1	1	1	1	1	1	1	1	1	1
1	20	2	2	2	2	2	2	2	1	1	3	3	1	2	1	1	1	2	3	1	3	4	4	3	4	4	3	4	3	3	3	2	3	2	2	2	1	1	1	1	1	1	2	1	1	1	1	2	1
1	23	3	4	4	4	4	3	4	3	2	3	3	3	2	2	3	2	2	2	2	2	2	2	2	3	2	2	2	2	2	3	2	2	2	1	1	2	1	1	1	1	2	1	1	1	2	2	1	1
2	16	4	1	1	2	4	1	1	3	3	1	2	1	1	3	2	2	3	3	3	4	3	3	2	4	3	4	3	3	3	3	4	2	3	3	1	4	1	4	4	1	3	4	2	2	3	4	4	4
1	17	4	4	5	5	5	5	5	3	3	2	2	2	2	3	2	2	3	3	3	3	3	3	4	4	3	3	4	3	4	3	4	3	4	3	3	3	2	3	3	3	3	3	3	3	3	2	2	2
2	23	1	1	1	1	1	1	1	2	2	1	1	1	1	1	1	1	1	1	1	4	4	4	4	4	4	4	3	3	4	2	3	2	3	2	4	1	1	1	1	1	1	2	1	1	1	1	1	2
2	19	2	2	1	4	2	1	1	3	3	1	1	1	2	3	1	1	3	2	1	4	3	4	4	3	4	4	4	4	4	2	3	4	2	3	2	3	1	2	1	1	1	2	1	1	1	2	3	1
1	18	4	4	4	4	4	4	4	3	2	1	2	2	3	3	3	2	2	3	2	3	2	3	2	3	2	3	3	2	3	3	3	2	2	3	4	3	3	3	4	3	4	3	3	4	3	2	3	2
2	18	3	3	3	3	3	3	3	2	2	1	1	1	1	1	2	1	2	1	1	4	4	4	4	4	4	4	4	3	4	4	3	3	4	2	1	1	1	1	1	1	1	1	1	1	1	1	1	1
2	16	3	3	3	3	3	3	3	1	1	3	3	3	3	2	3	4	1	2	2	3	3	2	2	2	2	2	2	2	2	2	2	2	2	2	2	2	2	2	2	2	2	2	2	2	2	2	2	2
2	18	4	4	2	4	4	1	1	1	1	1	2	1	1	1	1	1	3	3	1	3	3	3	4	4	4	4	4	4	4	4	4	4	4	1	1	1	1	1	1	1	1	1	1	1	1	1	1	1
2	16	4	2	2	4	2	2	2	2	2	2	2	2	1	2	1	1	2	2	2	4	1	3	3	2	2	1	2	4	3	2	2	2	2	3	1	1	1	1	1	1	1	2	2	2	2	3	2	3
2	18	3	4	4	4	4	3	3	2	3	2	2	1	2	2	2	2	3	3	2	4	4	3	2	3	2	3	3	2	3	2	2	2	3	3	2	3	3	3	3	3	3	4	2	3	3	3	3	3
1	19	1	1	1	4	2	1	1	1	1	2	4	1	1	1	2	3	2	1	3	4	4	1	4	3	3	2	4	4	4	2	3	1	2	2	3	2	1	3	2	1	2	4	3	1	1	1	1	1
2	13	3	3	2	4	3	1	2	2	2	1	1	1	1	1	1	1	2	2	1	4	4	4	4	4	4	4	4	3	3	3	3	4	4	1	1	1	1	1	1	1	1	3	1	1	1	1	1	1
1	19	2	2	2	3	2	2	2	3	3	2	1	1	1	2	2	1	2	2	1	4	4	4	4	2	3	4	3	4	4	2	3	3	3	2	1	2	2	2	2	2	1	2	1	1	4	1	1	2
2	13	2	3	2	4	4	3	4	1	1	2	1	1	2	2	1	1	2	1	1	4	4	4	4	4	4	4	4	4	4	4	4	4	4	1	1	1	1	1	1	1	1	3	1	2	1	1	1	1
2	13	5	4	4	4	4	3	4	1	1	2	3	1	3	3	4	1	3	1	1	2	3	3	2	3	2	4	3	3	2	3	2	4	4	3	1	4	1	3	4	4	1	4	4	4	2	4	4	1
1	17	4	4	4	4	4	4	4	3	3	2	2	2	2	3	2	2	3	3	3	3	3	3	3	3	3	3	3	3	3	3	3	3	3	3	3	3	3	3	3	3	3	3	3	3	3	3	3	3
2	19	3	4	4	4	4	4	3	3	3	3	3	2	3	2	2	2	3	2	1	2	2	2	3	3	3	3	2	3	2	2	2	1	2	3	2	2	2	2	2	2	2	2	2	2	3	3	2	2
1	18	3	2	2	3	2	2	2	1	2	2	1	1	1	2	1	2	2	2	2	4	4	4	4	2	3	2	3	4	3	4	3	3	3	2	3	2	1	3	2	1	3	2	2	2	3	2	2	1
1	17	1	1	1	1	1	1	1	1	1	1	1	1	1	1	1	1	1	1	1	4	4	4	4	1	3	3	3	4	4	3	3	1	3	1	1	1	1	1	1	1	1	1	1	1	1	1	1	1
2	20	4	4	3	5	4	3	4	2	2	2	2	1	1	2	1	1	3	1	1	4	3	3	2	4	2	3	2	3	3	2	3	3	3	2	2	2	2	3	2	1	2	3	1	1	1	1	2	1
2	14	1	1	1	1	3	3	3	3	3	1	1	1	1	2	2	2	4	3	3	4	4	1	3	3	4	3	3	3	4	3	2	1	4	1	3	4	3	2	2	3	3	3	3	3	4	4	4	4
2	21	2	1	2	2	2	2	2	2	3	2	3	2	2	4	2	2	3	2	2	4	2	3	4	3	4	2	4	4	4	2	2	3	4	2	2	3	2	3	1	2	2	4	2	2	2	2	4	2
1	21	2	3	1	2	3	1	1	2	1	1	2	2	2	1	2	2	2	2	1	4	3	3	3	4	3	2	3	3	4	2	3	2	4	2	1	3	1	3	2	1	1	2	2	1	2	1	2	1
1	17	2	2	2	2	2	2	2	1	2	2	2	2	2	4	1	2	2	3	1	3	4	4	4	3	3	4	4	4	3	2	3	3	2	3	2	1	1	3	3	3	2	4	1	2	2	2	3	1
2	17	5	4	3	5	4	4	3	2	2	2	3	2	2	2	3	4	3	2	3	2	2	1	3	2	1	2	2	1	2	1	2	2	2	2	2	2	2	3	1	3	2	3	2	2	3	2	2	3
1	17	5	5	5	3	2	3	2	1	3	3	3	2	3	2	2	2	3	2	2	3	2	2	3	3	3	2	2	2	3	2	3	2	3	3	2	3	2	3	2	3	2	3	2	2	3	3	2	3
2	18	1	1	1	1	1	1	1	4	4	3	4	1	1	3	2	1	4	4	4	3	2	3	2	4	4	4	4	4	3	3	2	3	1	4	3	4	2	4	4	1	4	4	4	4	4	4	4	4
1	17	4	2	4	3	4	4	3	3	2	2	3	1	2	2	2	4	4	2	4	3	2	2	3	4	3	2	3	3	2	4	3	2	2	3	3	2	4	2	3	3	3	3	2	3	3	2	1	3
1	18	1	1	1	1	1	1	1	4	2	3	3	1	2	1	3	3	2	2	1	3	3	2	2	3	2	4	4	2	2	4	2	2	3	3	2	2	1	2	1	1	4	4	1	1	2	3	2	4
2	18	4	4	4	4	4	4	4	2	1	1	3	1	1	1	1	1	1	1	1	4	4	4	3	1	1	2	2	4	4	2	3	2	4	1	1	1	1	1	1	1	1	1	1	1	1	1	1	1
2	21	2	2	2	3	1	1	2	2	1	2	2	1	1	1	1	1	1	1	1	3	4	4	3	4	4	4	3	4	2	4	4	4	3	1	2	1	1	1	2	1	1	2	1	1	1	1	1	1
1	17	4	4	4	4	4	4	4	1	1	4	4	2	3	2	2	3	2	2	2	2	2	2	2	2	2	2	2	2	2	2	2	2	2	2	2	2	2	2	2	2	2	2	2	2	2	2	2	2
2	19	2	5	1	1	3	1	2	3	2	1	2	1	2	1	1	1	2	2	2	4	3	3	4	3	4	4	3	4	4	3	3	4	4	2	3	2	3	2	2	2	3	2	1	2	3	2	3	3
2	20	2	1	1	2	2	1	2	2	1	2	3	1	2	2	2	2	2	2	1	4	3	2	3	3	2	1	3	4	3	2	3	3	4	2	2	1	2	3	2	1	3	3	2	2	3	2	4	1
1	21	4	3	1	4	3	3	3	2	2	1	1	1	1	1	1	1	3	1	1	4	4	4	4	4	3	3	4	4	4	3	3	4	3	2	3	3	1	3	2	3	1	3	1	2	2	2	2	1
1	19	2	2	2	2	2	2	2	2	3	3	3	3	2	2	2	1	3	3	3	4	4	3	4	4	4	3	4	3	3	2	3	2	2	2	3	3	3	3	3	2	4	4	3	4	3	2	2	3
1	22	3	2	3	3	4	4	3	3	3	1	2	3	2	4	2	3	4	1	4	2	3	3	2	2	3	3	2	2	3	3	2	3	3	3	2	3	3	3	2	3	3	4	3	2	4	4	3	4
1	18	5	5	3	4	3	4	4	3	3	1	2	3	3	3	3	2	3	2	3	2	4	2	3	2	3	2	3	3	2	2	3	4	4	3	4	4	3	2	2	3	2	3	2	3	4	3	2	3
2	17	4	4	4	5	4	3	3	2	2	3	3	2	2	2	2	1	3	3	2	3	3	3	3	4	3	3	2	3	2	2	2	3	2	2	2	3	2	2	2	3	3	3	2	2	2	2	2	2
2	19	4	2	2	4	4	2	2	1	1	3	2	2	2	2	1	1	2	2	1	3	2	3	2	3	2	2	2	2	2	2	2	3	2	2	2	3	1	2	3	2	2	2	3	3	2	2	3	2
2	22	5	4	4	4	4	3	4	2	3	3	3	2	3	3	1	2	2	2	2	2	2	3	3	2	3	4	3	3	3	4	3	2	3	2	2	2	1	1	1	2	1	3	2	2	2	2	2	2
1	18	4	4	4	4	4	5	4	2	2	1	2	1	1	2	2	1	2	1	1	3	3	2	3	3	3	3	3	3	2	2	3	2	2	2	2	3	2	2	1	1	2	2	1	2	2	2	2	2
2	21	3	2	2	2	4	2	4	3	2	1	4	4	3	3	3	3	4	4	4	2	2	1	3	3	3	2	1	4	3	1	2	1	1	2	2	4	3	4	3	2	2	3	3	3	3	3	3	3
2	20	4	4	2	4	4	4	3	3	3	2	2	2	2	3	2	2	3	3	3	3	3	3	3	3	3	3	3	3	4	2	3	2	3	3	2	3	2	4	2	3	3	3	3	3	3	3	3	3
2	19	3	1	1	1	1	1	1	3	2	1	2	2	3	2	2	2	2	1	1	1	1	1	1	1	1	1	1	1	1	2	4	4	2	1	2	2	1	1	1	1	1	3	2	2	2	2	2	2
1	21	5	3	3	4	4	2	2	3	2	2	3	2	2	2	2	2	2	2	1	3	3	3	3	3	3	3	2	2	3	2	3	2	3	2	2	1	1	2	2	2	1	2	1	2	1	2	2	2
1	22	2	1	1	1	1	1	1	3	3	2	1	1	1	1	2	1	3	2	1	4	3	3	4	4	3	4	4	4	4	4	2	4	2	3	4	2	1	2	3	2	3	3	1	2	2	3	2	1
2	17	3	4	3	4	3	3	3	3	3	3	2	3	3	2	3	2	2	2	2	4	2	2	2	3	2	3	3	3	2	3	2	2	2	2	2	3	2	2	3	2	2	2	3	3	2	2	2	3
2	17	2	2	2	4	4	4	4	4	4	2	3	2	2	2	2	3	4	3	4	3	2	2	2	3	2	3	2	2	2	2	2	3	3	2	3	2	4	2	2	3	4	4	4	4	4	4	3	4
2	22	4	4	3	5	4	4	4	2	3	3	3	3	2	2	2	2	1	2	2	4	3	2	2	2	1	1	1	3	4	1	1	3	2	2	3	2	2	2	2	3	2	3	2	3	2	2	2	3
2	17	4	3	2	4	4	2	2	2	3	3	3	3	3	3	3	3	4	3	2	3	1	1	2	3	1	1	3	2	2	2	2	2	2	2	2	2	2	3	3	2	3	4	4	3	3	3	2	2
1	18	5	3	3	4	4	4	3	2	3	1	2	2	2	2	2	1	2	3	1	4	3	3	3	3	2	2	2	3	3	3	2	2	1	3	1	3	1	3	2	1	1	3	1	2	2	3	3	1
2	22	2	2	2	4	2	3	2	3	3	3	3	2	2	2	3	3	2	2	2	3	3	2	2	2	3	2	2	2	2	2	2	2	2	3	2	2	1	2	2	1	3	2	3	2	2	2	2	2
2	18	2	2	2	2	2	2	2	2	2	1	3	2	1	2	2	2	3	1	1	3	3	3	2	1	2	2	1	2	2	1	2	1	1	1	2	1	2	3	1	1	1	1	2	1	2	1	2	2
1	19	4	3	4	5	5	4	4	3	2	1	1	2	2	1	1	1	2	1	1	3	3	3	3	3	3	3	3	3	2	3	3	4	3	4	3	2	3	2	3	2	4	2	1	4	1	1	3	3
2	20	2	4	1	1	3	1	1	3	3	2	2	1	1	2	1	1	2	2	3	4	4	4	4	4	4	4	3	3	3	3	4	4	3	1	1	2	2	1	3	3	4	3	1	2	2	3	2	2
2	20	1	2	1	4	4	1	4	1	2	1	2	1	2	1	2	2	2	3	1	4	4	3	4	4	2	4	3	4	4	4	3	4	4	1	1	1	1	2	1	1	1	2	1	1	2	1	2	1
2	15	1	3	1	2	1	1	1	2	2	2	3	2	3	2	1	1	4	2	2	3	1	3	2	2	4	4	4	4	2	4	3	3	3	3	3	2	1	3	3	2	4	2	2	2	1	2	2	1
2	19	2	2	2	2	3	2	2	2	2	2	2	2	2	2	1	1	2	2	1	3	4	4	4	4	4	4	4	4	4	4	4	3	4	2	2	1	1	2	2	2	2	3	2	2	2	1	1	1
2	20	2	2	2	2	2	2	2	1	1	2	2	1	1	2	1	1	2	2	1	4	4	4	4	4	4	4	4	4	3	3	3	3	3	3	3	2	1	3	3	2	3	2	2	2	2	1	2	1
2	22	1	1	1	4	1	1	3	1	1	2	2	1	1	3	1	1	2	1	3	4	4	4	3	3	2	3	3	3	3	3	3	3	3	2	1	1	1	2	1	1	1	3	2	1	2	2	1	1
2	20	4	2	2	2	4	2	2	1	2	2	3	2	3	1	3	3	3	2	2	3	3	3	2	3	2	2	2	3	3	2	2	1	2	2	2	2	2	3	1	1	3	2	1	1	2	2	2	2
2	23	4	2	2	4	3	2	3	2	2	1	2	1	1	2	2	1	2	2	2	3	2	3	3	2	2	2	2	3	3	2	2	2	2	2	2	1	1	2	2	2	2	2	1	1	2	2	2	1
2	21	1	1	1	1	1	1	1	1	1	2	2	1	2	1	1	1	1	1	1	4	4	4	4	2	2	3	3	4	4	4	3	3	2	1	1	1	1	1	1	1	1	3	1	1	1	1	1	1
2	17	4	4	3	4	4	3	3	3	2	3	2	3	2	3	3	3	3	2	2	3	2	2	3	3	2	2	2	3	2	3	2	3	3	3	1	1	1	1	1	1	1	2	2	2	2	3	3	1
2	16	5	3	1	5	5	5	1	2	2	2	2	2	3	1	3	2	2	4	4	3	3	3	3	4	1	1	1	1	2	3	1	1	2	1	1	1	1	2	2	1	1	1	2	2	2	2	3	2
2	17	3	2	2	3	3	1	3	2	2	2	4	2	2	3	2	3	3	3	3	2	3	1	2	1	2	2	2	4	2	2	2	1	3	3	2	2	1	3	2	2	2	4	3	2	3	2	2	3
2	13	2	1	1	1	1	1	1	1	1	2	1	2	2	2	1	1	2	1	1	4	4	4	3	4	4	4	3	4	3	3	4	4	3	1	1	1	1	2	2	1	1	3	1	1	1	1	2	1
1	16	4	2	2	4	4	2	2	2	2	2	2	1	2	2	2	2	2	2	2	4	2	2	3	3	2	2	2	3	2	2	2	1	3	3	3	2	3	2	2	1	2	4	1	2	3	3	2	3
2	17	4	4	2	5	5	3	3	1	4	3	3	1	2	2	1	1	3	2	2	4	3	3	3	4	2	2	2	3	3	2	2	2	2	4	2	1	4	3	3	2	4	4	3	4	4	3	2	4
2	21	2	2	1	2	3	3	3	2	2	2	2	2	3	2	2	1	3	2	2	4	2	3	4	2	3	3	2	4	4	4	4	4	3	3	3	3	3	2	2	2	2	3	2	2	2	2	2	2
2	17	1	1	1	1	1	1	1	1	1	3	3	2	1	1	1	1	1	1	1	3	2	2	1	4	2	3	3	2	4	4	3	4	3	3	3	1	1	2	1	1	2	1	1	1	1	1	1	1
1	18	1	1	1	1	1	1	1	1	1	1	1	1	1	1	2	1	1	1	1	3	4	4	3	3	3	3	2	3	4	2	2	1	3	1	1	1	1	1	1	1	1	2	1	1	1	1	1	1
1	19	3	4	4	3	3	4	3	2	3	3	2	3	2	2	2	2	2	2	3	3	3	3	2	3	2	3	2	3	3	2	2	3	3	3	2	2	3	3	3	2	2	3	3	3	3	3	3	3
2	18	4	4	2	4	4	3	4	3	1	3	2	2	2	2	1	1	3	3	2	3	2	3	2	1	2	1	1	2	3	2	2	1	2	1	1	1	1	1	1	1	1	1	1	1	1	1	1	1
2	20	2	2	2	2	2	1	1	1	1	2	3	3	2	3	1	2	2	2	2	2	2	4	3	4	3	4	3	3	3	3	3	3	3	2	2	2	2	3	3	3	3	2	2	2	2	3	3	3
2	18	3	2	2	4	2	2	3	2	2	2	3	3	3	2	2	3	2	1	1	2	2	1	3	2	2	1	2	3	2	1	2	1	2	2	2	2	1	2	1	2	2	2	1	1	1	2	1	1
1	17	4	4	4	4	4	4	4	3	3	2	2	2	2	3	2	2	3	3	3	3	3	3	3	3	3	3	3	3	3	3	3	3	2	3	2	4	1	3	3	1	2	3	3	2	2	2	2	2
2	18	3	4	4	4	4	4	4	3	3	2	2	1	2	3	2	2	3	3	3	3	3	3	3	3	3	3	3	2	3	3	3	3	3	3	3	3	1	3	3	1	3	3	3	3	3	3	3	3
1	19	2	2	2	3	2	2	2	2	1	1	1	1	1	2	2	1	2	2	1	4	4	4	4	3	4	3	3	4	4	3	4	3	3	2	2	2	1	1	1	1	2	1	1	1	1	1	1	1
1	23	5	3	3	4	3	2	2	2	1	2	1	1	1	2	1	1	1	1	1	4	4	4	4	4	3	4	4	4	4	3	4	3	4	2	1	1	1	1	1	1	1	3	1	1	1	1	1	1
1	13	2	2	1	3	4	2	1	1	2	1	2	1	2	2	1	1	2	2	1	4	4	3	3	4	3	4	3	3	3	3	4	2	3	1	1	1	1	2	1	1	1	3	1	2	1	1	1	1
1	16	5	4	4	5	4	4	3	1	1	2	3	1	1	3	3	1	1	1	1	4	1	1	3	2	2	2	3	3	2	3	2	2	2	1	1	2	1	1	1	1	1	1	1	1	1	1	1	1
1	21	2	1	1	2	2	1	1	2	1	2	2	1	1	1	1	2	1	1	1	4	3	4	3	4	4	4	4	4	3	3	3	3	2	2	1	1	1	1	1	1	1	2	1	1	1	1	1	1
2	21	5	5	4	5	5	3	4	3	2	2	2	2	2	2	1	2	2	2	1	2	2	2	3	3	3	2	2	3	3	2	2	3	2	3	3	3	3	3	3	3	3	3	2	2	2	2	2	2
1	20	2	3	3	3	2	2	3	3	3	3	3	1	3	1	3	3	2	3	4	3	2	3	4	4	4	4	4	3	3	3	4	3	3	4	4	3	3	3	3	3	3	4	4	4	4	3	3	3
2	19	1	2	2	3	4	1	1	3	2	2	2	1	3	1	3	1	2	1	1	4	4	4	4	4	4	4	4	4	4	4	4	4	4	2	1	1	1	1	1	1	1	2	1	1	1	1	1	1
1	18	4	4	4	4	4	4	4	2	3	1	2	2	2	3	2	2	2	2	1	4	3	3	3	2	4	3	2	3	2	3	3	3	2	3	2	2	1	2	2	2	2	2	2	2	2	2	2	2
2	20	2	2	2	2	2	2	2	1	2	1	1	1	1	4	1	1	2	2	1	4	4	4	4	4	3	4	2	4	4	2	4	3	4	2	2	1	1	2	1	1	2	2	2	2	2	2	3	1
2	21	2	2	2	2	2	2	2	4	4	2	2	1	2	3	1	1	2	3	2	4	4	3	4	4	3	4	4	4	4	3	2	3	3	2	2	2	1	2	2	2	2	4	2	2	2	2	2	2
1	17	4	4	4	4	4	4	4	3	3	2	2	2	2	3	2	2	3	3	3	3	3	3	3	3	3	3	3	3	3	3	3	3	3	3	3	3	3	3	3	3	3	3	3	3	3	3	3	3
2	20	4	4	4	4	4	4	4	3	3	2	2	2	2	3	2	2	3	3	3	3	3	3	3	3	3	3	3	3	3	3	3	3	3	3	3	3	3	3	3	3	3	3	3	3	3	3	3	3
2	19	2	2	1	3	5	3	3	3	3	2	3	2	2	2	2	3	3	2	2	3	2	3	2	3	2	3	2	2	2	2	2	2	3	2	2	2	3	2	2	1	2	3	2	2	2	2	2	2
2	18	3	4	3	4	4	3	4	2	2	2	2	3	3	3	2	1	1	1	1	3	2	2	2	1	1	1	1	2	2	2	3	2	3	3	1	1	1	2	1	1	1	3	1	1	1	1	1	1
1	20	5	5	5	5	5	5	5	4	3	2	1	1	1	3	1	1	4	4	4	4	3	4	3	4	3	3	3	3	4	3	3	4	3	3	3	3	3	3	4	3	3	4	3	3	3	3	3	3
1	13	1	1	1	1	1	1	1	1	1	1	2	1	2	1	2	1	1	1	1	4	4	4	2	3	2	4	3	3	1	4	3	4	4	1	1	1	1	1	1	1	1	1	1	1	1	1	1	1
2	20	4	2	2	4	2	1	1	2	3	1	3	1	1	3	1	1	2	2	2	4	4	4	2	2	2	3	2	4	4	2	4	4	4	2	2	1	1	2	2	1	2	4	2	2	2	2	2	2
2	21	2	2	2	2	1	1	1	2	2	2	2	1	1	2	1	1	2	1	1	4	3	2	3	2	3	3	2	4	4	2	4	2	4	2	2	2	2	2	1	1	2	2	2	2	2	2	2	1
2	17	4	4	3	4	4	4	4	1	1	1	2	1	1	3	1	1	3	1	1	4	3	1	4	2	2	3	1	3	1	1	1	1	1	1	1	1	1	1	1	1	1	1	1	1	1	1	1	1
1	19	1	2	1	2	3	2	3	1	1	1	1	1	1	1	2	2	2	2	1	4	3	4	3	4	4	4	3	4	4	4	2	3	4	2	2	2	1	2	2	2	3	2	2	2	2	2	2	2
1	20	1	2	2	4	4	1	2	2	1	1	1	1	1	1	1	1	4	1	1	4	4	4	4	4	4	4	4	4	4	4	4	4	3	3	3	2	2	1	1	1	2	2	2	2	2	2	1	3
2	22	2	2	1	5	3	1	2	4	3	1	3	2	2	2	1	1	3	2	2	4	3	4	4	4	4	2	4	4	2	3	4	3	3	2	2	2	1	4	3	1	3	4	1	3	4	3	4	2
2	15	4	3	2	4	3	3	3	2	3	3	2	2	1	3	4	1	3	4	4	3	2	2	1	2	1	4	4	2	3	2	2	1	1	4	2	4	1	3	3	1	4	4	4	4	3	4	3	4
2	21	4	1	1	3	2	1	1	3	2	2	2	2	2	2	2	2	2	3	1	4	4	4	3	2	3	3	3	3	3	4	4	4	2	3	1	2	1	2	2	1	2	3	1	1	2	1	2	1
1	19	1	4	2	4	3	1	1	1	1	1	1	1	1	1	1	1	1	1	1	4	4	4	4	3	4	4	4	4	4	3	4	4	4	1	1	1	1	1	1	1	1	2	1	1	1	1	1	1
2	22	1	1	1	2	4	1	1	2	3	1	3	2	1	2	1	1	2	1	1	4	3	4	3	4	4	4	3	2	3	4	4	2	2	2	2	3	2	2	2	1	1	2	1	1	1	1	1	1
2	17	3	3	3	3	4	2	2	1	3	4	3	2	2	2	4	3	2	2	2	2	2	2	2	2	1	2	2	3	2	1	1	1	2	1	1	1	1	2	1	1	1	2	2	2	2	2	2	2
2	14	1	1	1	1	1	1	1	1	1	2	2	1	2	1	1	1	1	1	1	4	4	4	4	4	4	4	4	4	4	3	4	3	3	1	1	1	1	1	1	1	1	1	1	1	1	1	1	1
2	25	4	3	2	3	1	1	1	2	1	2	1	1	1	1	1	1	1	2	2	4	4	4	4	4	3	4	4	4	3	3	4	2	2	1	1	1	1	1	1	1	1	1	1	1	1	1	1	1
1	13	5	5	5	5	5	5	5	1	1	1	1	1	1	1	1	1	1	1	1	4	4	4	4	1	4	3	4	4	4	1	4	1	4	1	1	1	1	1	1	1	1	1	1	1	1	1	1	1
2	19	5	5	5	4	4	2	4	4	4	3	2	1	2	1	3	1	4	2	1	2	3	4	2	3	2	3	3	3	1	2	2	2	2	4	3	4	2	2	3	1	2	2	3	3	3	4	4	4
2	16	4	3	3	4	4	3	3	2	1	2	3	2	3	2	1	2	2	1	1	4	2	1	3	4	2	2	2	3	2	3	2	2	2	2	1	2	1	2	2	1	2	2	1	1	2	1	2	2
2	16	4	4	3	5	4	2	2	2	2	1	3	1	2	2	2	2	3	3	3	4	3	3	3	2	3	2	2	4	3	2	2	2	2	2	2	2	2	2	2	2	3	2	2	2	2	2	2	2
1	16	2	1	1	4	4	1	1	4	2	1	2	2	3	2	3	1	4	2	2	3	4	4	4	4	4	4	4	3	2	2	2	2	2	3	2	1	2	3	2	3	2	3	2	2	2	3	2	2
2	20	4	2	1	4	3	1	1	2	2	2	2	2	2	2	1	1	2	2	2	4	4	4	3	4	2	4	4	4	4	2	2	2	3	2	1	2	1	4	2	1	3	3	2	2	2	2	4	2
1	14	2	2	1	4	4	2	1	1	1	1	2	1	1	2	1	1	1	1	1	4	4	4	3	4	3	4	4	3	3	4	3	3	2	1	1	1	1	1	2	1	1	2	1	1	1	1	4	1
2	18	4	3	4	3	3	3	3	3	2	2	2	2	2	3	3	1	4	4	3	3	2	2	2	2	3	2	3	3	2	3	3	2	3	2	1	1	1	1	1	1	1	2	2	2	2	1	1	1
2	20	2	2	2	4	4	1	1	3	2	1	2	2	2	2	1	1	4	2	2	4	4	4	3	3	4	4	4	2	4	4	4	4	4	2	3	2	1	2	1	1	2	2	1	2	1	1	3	1
2	19	1	1	1	4	1	1	1	1	1	2	2	1	2	4	2	1	3	4	3	4	3	4	4	4	4	4	4	4	4	3	4	4	4	2	1	3	1	1	1	1	1	1	1	1	1	1	1	1
2	14	4	3	3	5	5	5	5	3	2	2	2	2	2	2	2	1	2	2	1	3	3	3	3	1	4	2	1	3	2	1	3	1	2	3	2	1	2	3	4	2	3	4	1	2	3	2	1	2
1	20	5	5	5	5	5	5	5	3	3	2	2	2	2	3	2	2	3	3	3	3	3	3	3	3	3	3	3	3	3	3	3	3	3	3	3	3	3	3	3	3	3	3	3	3	3	3	3	3
1	21	1	1	1	1	1	1	1	2	1	1	1	1	1	4	1	1	2	1	1	4	4	4	4	4	3	4	4	4	4	4	4	4	4	1	1	1	1	1	1	1	1	2	1	1	1	1	1	1
1	13	4	1	1	4	3	1	2	3	3	1	1	1	1	3	1	1	1	1	1	4	4	4	4	4	4	4	3	4	4	3	4	4	4	2	2	2	1	1	2	2	2	2	2	2	2	1	1	1
2	20	4	4	3	4	4	4	4	3	2	2	2	2	2	2	2	2	2	3	2	3	2	3	2	2	3	3	2	2	3	2	3	3	2	3	2	3	2	3	1	1	3	1	2	2	2	3	1	2
2	21	4	2	2	4	4	2	2	2	2	3	2	3	2	1	1	3	2	2	1	2	3	2	2	2	2	2	1	2	2	1	2	2	2	2	2	2	1	2	2	1	2	1	1	1	1	2	1	1
1	16	2	2	1	3	1	1	1	1	1	2	1	2	3	3	1	3	2	1	1	4	4	1	4	3	4	2	3	4	4	2	3	4	2	2	1	2	1	3	2	1	3	4	2	1	2	1	2	1
1	21	1	1	1	2	2	1	1	2	2	1	1	1	1	2	1	1	2	1	1	4	4	4	4	4	4	4	4	4	4	3	3	3	3	2	2	2	2	4	2	2	2	2	2	2	2	2	2	1
2	20	2	3	4	3	3	2	4	2	3	2	3	2	3	2	2	2	2	3	3	3	2	2	2	3	3	2	3	2	3	2	3	2	3	3	3	3	2	3	2	3	2	3	2	3	2	3	4	3
1	21	2	4	3	3	4	3	3	3	1	1	3	2	3	3	3	3	2	2	2	2	2	2	2	2	2	3	2	3	2	2	2	2	2	3	3	3	3	3	3	3	3	3	3	3	3	3	3	3
1	18	4	3	3	5	4	2	4	2	4	2	4	2	2	2	2	2	3	2	1	4	3	2	3	2	1	2	1	3	4	4	2	2	3	2	2	3	2	2	1	2	2	3	3	2	1	3	3	2
2	20	3	3	3	3	4	3	3	1	1	2	1	1	1	2	1	1	1	2	1	3	2	2	4	4	3	2	2	3	3	1	2	1	2	1	2	2	1	2	1	1	1	2	1	1	2	1	2	1
1	20	4	4	4	4	4	4	4	3	2	1	1	1	1	4	1	1	2	2	2	3	3	3	4	3	3	3	3	3	3	3	3	3	3	2	1	2	1	2	2	1	1	1	1	1	1	2	1	2
1	21	1	1	1	1	1	1	1	1	1	2	2	2	2	1	1	1	1	1	1	4	4	3	4	3	3	2	2	3	2	3	2	3	4	1	1	1	1	1	1	1	1	1	1	1	1	1	1	1
2	19	2	2	2	2	2	2	2	1	1	2	2	1	1	1	1	2	2	2	3	4	3	3	4	4	4	4	3	4	3	3	3	3	3	3	3	3	3	3	3	3	3	3	3	3	3	3	3	3
2	17	4	4	2	5	5	3	3	3	2	2	3	1	1	2	1	2	2	1	1	2	2	2	4	4	4	1	4	4	2	3	2	3	1	4	2	2	2	3	4	1	2	2	2	2	1	1	4	3
2	21	3	2	2	2	2	2	2	2	1	1	2	1	1	2	1	1	2	3	1	4	3	4	4	2	2	2	3	4	4	2	3	4	3	2	2	1	1	2	1	1	1	2	1	1	1	1	1	1
1	21	4	2	5	5	5	1	4	3	3	4	2	2	4	3	2	4	3	1	3	1	3	1	3	2	3	2	3	3	2	3	2	3	2	3	2	3	2	3	2	3	2	3	2	3	2	2	3	3
1	21	4	4	4	4	4	4	4	3	3	2	2	2	2	3	2	2	3	3	3	3	3	3	3	3	3	3	3	3	3	3	3	3	3	3	3	3	3	3	3	3	3	3	3	3	3	3	3	3
1	30	5	4	4	4	5	3	4	3	4	2	1	2	1	2	1	2	3	3	3	3	4	3	3	3	4	2	3	3	4	3	3	3	4	3	4	3	3	4	3	3	2	3	3	3	3	3	4	3
2	18	4	4	4	4	4	4	4	3	3	2	2	2	2	3	2	2	3	3	3	3	3	3	3	3	3	3	3	3	3	3	3	3	3	3	3	3	3	3	3	3	3	3	3	3	3	3	3	3
2	21	3	1	1	2	4	2	2	3	2	2	2	1	1	3	1	2	2	2	2	4	3	4	4	4	4	4	3	4	3	2	3	3	3	4	2	2	1	3	2	2	2	3	2	2	2	2	3	2
2	17	1	1	1	1	4	4	2	2	1	1	2	2	1	2	2	2	3	3	3	4	4	4	3	3	2	3	2	3	3	4	3	4	4	2	2	2	2	2	2	2	2	3	2	2	2	2	1	1
1	20	3	3	3	3	3	3	3	3	2	1	1	1	1	2	1	1	2	1	1	4	4	4	4	4	4	4	4	3	3	4	3	3	3	2	1	2	1	1	1	1	1	2	1	1	3	1	3	1
2	13	1	1	1	1	2	1	1	1	3	3	1	2	1	1	3	3	3	3	2	4	4	2	4	4	4	3	2	1	3	2	2	3	2	3	3	3	2	3	2	2	2	4	2	3	3	2	1	3
2	20	2	2	2	2	2	1	1	1	1	2	2	1	2	1	2	2	3	2	2	4	4	3	2	4	4	3	3	4	3	4	3	2	3	1	1	1	1	3	1	1	1	2	2	2	1	1	2	1
2	16	1	1	1	2	1	1	1	4	4	3	2	2	2	3	3	1	4	4	3	4	3	2	3	4	2	1	3	2	3	2	1	3	3	4	4	4	2	3	3	3	3	4	4	3	3	4	3	3
1	21	1	2	2	2	2	2	2	1	1	1	2	1	1	1	1	2	1	1	1	3	3	4	4	3	3	3	3	4	3	2	3	3	3	1	1	1	1	1	1	1	1	1	1	1	1	1	1	1
2	13	2	1	1	4	3	3	3	2	3	2	2	2	3	2	2	2	2	2	2	3	3	3	4	3	4	3	4	4	3	4	4	3	3	2	2	2	2	2	2	2	2	2	2	2	3	2	2	2
1	18	2	1	1	5	3	1	1	2	3	2	3	1	2	1	1	1	3	3	1	4	3	4	4	4	3	3	3	3	4	4	4	4	4	2	2	2	1	3	2	1	4	4	2	2	1	1	2	1
1	17	2	2	1	2	2	1	1	3	2	1	2	1	2	2	1	2	2	3	2	4	4	4	3	3	1	2	3	2	3	3	3	2	4	1	1	3	1	1	2	2	2	4	2	2	1	4	2	4
1	16	2	2	2	2	4	1	2	3	3	1	2	1	2	2	2	1	1	1	1	4	4	4	4	1	2	3	4	3	2	3	4	4	3	1	1	1	1	2	2	1	1	3	1	1	1	1	2	1
1	13	2	1	1	2	1	1	2	1	1	1	2	1	2	1	2	1	1	1	2	4	4	3	2	3	3	4	2	4	1	4	3	1	4	1	1	1	1	2	1	1	2	3	2	1	1	1	3	1
2	19	1	3	2	1	4	4	3	3	1	3	3	2	3	1	2	1	1	2	2	2	1	1	3	2	2	4	2	3	3	2	3	1	3	2	4	4	3	2	1	1	2	3	1	3	3	3	3	1
1	17	1	3	1	1	1	1	1	1	2	2	3	3	2	1	2	2	2	2	2	3	4	4	2	1	2	2	3	3	4	3	2	2	4	2	1	2	1	3	2	2	1	2	3	2	1	1	1	1
2	17	4	4	4	4	4	4	4	1	1	2	2	2	2	3	2	1	3	3	3	3	3	3	3	3	3	3	3	3	3	3	3	3	3	3	3	3	3	3	3	3	3	3	3	3	3	3	3	3
2	22	2	3	3	5	5	3	2	3	2	2	2	1	3	3	2	2	2	3	2	2	3	3	3	2	2	3	3	3	2	2	2	3	2	3	1	1	1	1	1	2	3	2	4	3	2	3	2	3
1	15	3	2	2	2	2	2	2	1	1	2	2	2	1	2	2	2	2	2	2	3	3	3	3	4	4	4	4	4	4	4	4	4	4	1	1	1	1	1	1	1	1	2	1	2	1	2	2	1
1	21	3	3	3	3	3	3	3	1	1	2	2	2	2	2	2	2	2	2	1	3	2	2	3	3	2	2	2	3	3	3	2	1	2	2	3	1	2	3	2	1	2	3	2	1	1	2	2	1
2	12	3	3	3	4	3	3	3	4	3	1	2	2	1	3	3	3	4	4	3	3	2	3	2	1	1	1	3	3	2	1	1	4	2	2	2	3	3	3	2	2	4	4	2	2	3	4	2	3
2	21	5	4	3	5	5	5	5	3	2	3	2	3	2	3	1	1	2	3	3	3	2	2	3	3	2	3	3	2	4	3	3	3	3	3	4	3	3	4	3	3	3	3	4	3	2	3	2	2
1	19	2	2	2	2	1	1	1	1	1	2	3	2	1	2	4	1	2	2	1	4	4	4	4	2	2	3	3	3	3	2	3	1	2	1	2	1	1	2	1	1	1	2	2	1	1	1	1	1
2	20	1	1	1	3	3	1	3	4	3	3	3	1	3	1	2	3	2	2	2	4	3	3	4	2	2	3	1	4	4	4	4	4	4	3	3	2	1	3	3	3	2	3	3	3	3	2	1	2
1	19	1	1	1	1	1	1	1	1	2	1	1	1	2	1	1	1	1	1	1	4	4	2	3	1	3	3	2	3	4	2	2	2	3	1	2	1	1	3	2	1	1	2	1	1	1	1	1	1
1	17	4	4	4	4	4	4	4	3	3	2	2	2	2	3	2	2	3	3	3	3	3	3	3	3	3	3	3	3	3	3	3	3	3	3	3	3	3	3	3	3	3	3	3	3	3	3	3	3
2	14	1	1	1	1	1	1	1	3	2	2	2	3	3	2	3	3	3	3	2	4	3	2	3	2	1	4	4	2	3	4	2	1	2	1	1	2	1	2	2	1	1	4	1	1	1	1	2	2
1	22	2	2	1	2	4	1	1	2	2	1	2	2	1	3	1	1	2	2	1	4	4	3	3	3	3	2	2	4	4	2	3	3	3	2	2	1	1	2	2	1	2	3	1	2	2	2	2	3
2	18	4	3	3	4	4	2	4	2	2	2	2	2	2	3	3	3	3	2	2	3	2	3	2	2	3	3	1	4	3	1	2	1	1	3	2	1	1	2	1	1	1	2	1	1	1	1	1	1
2	20	2	1	1	2	1	1	1	1	1	2	2	2	2	2	2	1	2	1	1	3	3	3	3	4	3	2	3	3	2	3	2	2	2	2	1	2	1	2	2	1	1	3	1	1	2	2	2	1
2	18	4	4	3	5	4	3	3	2	2	3	3	3	3	3	3	3	3	3	3	4	2	2	2	3	3	3	2	3	3	2	2	3	3	2	3	1	2	3	2	3	3	2	3	3	3	2	2	2
1	17	4	3	4	4	4	4	4	3	3	3	3	2	2	3	2	2	3	3	3	2	3	3	3	3	3	3	3	2	3	3	2	3	3	3	3	3	3	2	3	3	3	3	3	3	3	3	3	3
2	20	3	3	3	3	3	3	3	2	2	3	2	3	3	4	2	2	3	3	4	3	2	3	2	3	3	3	2	3	2	2	1	3	3	4	3	3	1	4	3	2	2	4	4	4	4	4	4	4
2	20	4	2	2	4	2	1	1	3	3	2	1	2	2	2	1	1	1	2	2	4	4	4	4	4	4	4	3	4	2	3	3	2	2	1	1	1	1	2	2	1	1	1	1	1	1	1	1	1
1	22	4	4	4	4	4	4	4	3	3	2	2	2	2	3	2	2	3	3	3	3	3	3	3	3	3	3	3	3	3	3	3	3	3	3	3	3	3	3	3	3	3	3	3	3	3	3	3	3
1	22	1	1	1	1	1	1	1	1	3	3	2	2	2	1	2	2	3	1	1	3	3	3	3	3	3	3	4	3	3	3	3	3	3	1	3	3	3	3	3	3	3	3	3	3	3	3	3	3
2	20	2	1	1	3	2	1	1	2	1	2	2	1	2	2	1	1	2	1	1	4	4	4	3	3	3	3	2	4	3	3	3	3	3	1	1	1	1	2	1	1	1	2	1	1	1	1	1	1
1	21	3	3	3	2	2	2	2	1	1	1	1	1	1	3	1	1	2	2	1	4	4	4	4	4	4	4	4	4	4	4	4	4	4	4	3	4	2	2	1	1	1	2	1	1	1	1	1	1
2	24	4	4	2	4	4	2	2	1	2	3	3	2	2	2	2	2	2	2	1	3	2	2	2	2	2	2	3	3	2	2	3	2	2	3	1	1	1	2	1	1	2	2	1	2	2	2	2	1
1	20	4	2	2	2	2	2	2	2	2	1	1	1	1	4	1	1	4	4	4	4	4	4	4	4	4	4	4	4	4	4	4	4	4	4	4	4	4	4	4	4	4	4	4	4	4	4	4	4
2	19	4	4	4	4	4	4	4	3	3	2	2	2	2	3	2	2	3	3	3	3	3	3	3	3	3	3	3	3	3	3	3	3	3	3	3	3	3	3	3	3	3	3	3	3	3	3	2	2
1	19	4	4	2	4	4	4	4	1	3	1	2	2	2	3	2	2	3	2	1	3	3	3	3	3	3	3	3	3	3	2	2	2	3	3	3	2	1	1	2	2	2	2	1	2	2	2	2	2
2	18	2	2	2	1	2	2	2	2	2	2	2	1	1	1	1	1	3	2	1	3	4	4	2	4	3	3	3	3	3	3	3	3	3	2	2	1	1	1	2	1	2	2	1	1	1	1	1	1
2	18	3	4	2	4	4	3	2	2	3	2	3	3	2	3	2	2	2	3	2	3	2	3	3	3	3	3	2	2	3	2	3	2	3	3	2	3	3	3	2	2	3	3	3	2	2	2	3	2
2	19	2	2	2	2	3	2	2	3	2	1	1	1	1	2	1	1	2	2	2	4	3	3	4	3	3	3	2	3	2	4	4	4	4	2	2	2	2	2	2	2	2	2	2	2	2	2	1	1
1	22	2	2	2	2	2	2	2	2	2	3	3	3	3	2	3	3	2	2	2	2	2	2	2	2	2	2	2	2	2	2	2	2	2	2	2	2	3	2	3	2	3	2	3	2	2	3	2	3
1	19	2	3	1	2	2	1	1	3	2	1	1	1	1	2	2	2	4	3	2	4	4	4	3	4	3	4	3	2	4	4	3	3	4	2	3	2	2	4	3	1	4	4	4	2	4	4	3	2
1	23	3	2	2	1	1	1	1	3	2	2	1	2	1	3	2	1	2	1	1	4	4	4	4	4	4	4	4	4	3	3	4	4	4	2	2	1	1	3	3	2	3	3	2	3	3	3	3	2
2	17	4	4	2	4	4	2	3	2	2	2	3	3	2	3	2	2	2	2	2	3	3	3	2	3	2	3	3	3	2	2	2	1	2	2	2	2	2	4	3	2	2	4	3	3	2	3	2	2
1	18	5	3	4	5	4	3	3	3	2	2	3	2	2	2	1	2	3	2	1	3	3	3	3	2	2	3	3	4	3	2	2	2	3	2	2	2	2	2	2	2	2	4	1	2	2	2	2	2
1	22	5	5	4	4	5	4	4	3	3	3	2	2	2	3	2	1	4	3	3	3	3	4	4	3	3	3	3	3	3	3	4	4	4	3	4	3	4	4	4	4	3	4	3	3	4	3	4	4
2	18	4	3	4	4	4	3	4	3	2	1	2	2	2	3	1	2	2	2	1	3	2	3	2	3	2	3	2	3	3	2	3	2	2	2	2	2	1	2	2	1	2	3	1	2	2	2	2	1
1	21	5	4	4	5	4	4	3	3	3	3	2	2	2	3	2	1	3	2	1	3	3	3	4	3	2	3	3	3	3	3	3	3	3	3	2	3	2	3	3	2	2	3	2	2	3	2	2	1
1	23	4	5	5	4	5	4	5	3	3	1	2	1	1	3	2	2	3	4	3	3	4	4	3	3	4	4	3	3	3	4	4	4	3	3	4	4	4	4	3	3	4	4	3	3	4	4	3	4
2	21	5	4	4	4	4	3	4	4	3	4	3	3	4	2	2	2	2	3	2	2	2	3	2	3	2	3	2	2	2	3	2	3	3	3	3	2	2	2	3	2	3	2	3	2	2	3	3	2
1	17	2	1	2	4	2	2	1	3	2	1	3	1	2	2	1	3	2	2	2	4	4	3	3	4	3	4	3	2	3	4	3	3	3	2	2	2	1	3	2	1	2	3	2	2	1	2	1	1
1	17	4	3	4	3	4	3	4	2	3	3	2	3	2	2	2	3	3	2	3	2	3	2	3	2	3	2	3	2	3	2	3	2	3	2	3	2	3	2	3	2	3	2	3	2	3	2	3	2
2	17	5	4	4	5	4	2	2	2	2	2	2	2	2	1	1	1	2	4	2	4	3	4	4	1	3	3	2	3	2	2	3	4	3	3	2	3	1	2	2	1	3	3	2	2	3	4	4	4
1	19	3	3	2	4	4	4	4	3	2	3	2	3	2	2	2	3	2	2	2	3	2	2	3	2	3	2	3	3	3	2	2	3	3	3	2	2	3	3	3	2	2	3	3	2	2	3	3	2
1	18	2	4	2	4	4	4	4	2	4	2	3	2	2	3	2	4	4	4	4	3	2	2	3	1	1	3	4	3	2	3	1	2	1	4	4	4	3	4	4	3	4	4	4	4	4	4	4	4
1	18	5	5	5	5	5	5	5	3	2	2	2	2	2	3	3	2	3	2	3	3	2	3	3	3	3	3	2	3	3	4	3	3	4	2	3	2	3	2	3	2	3	3	3	2	3	3	3	2
1	22	4	4	4	4	4	4	4	3	3	2	2	2	2	3	2	2	3	3	3	3	3	3	3	3	3	3	3	3	3	3	3	3	3	3	3	3	3	3	2	3	3	2	3	3	3	3	3	3
1	18	5	4	5	4	5	5	5	3	4	1	2	1	2	4	2	1	3	4	4	3	3	3	4	3	4	3	3	3	4	4	4	3	3	3	4	4	4	3	3	3	4	3	3	4	4	4	2	4
2	88	4	4	2	4	4	4	4	2	2	2	3	3	2	3	2	1	2	4	2	3	3	3	3	3	3	3	3	3	2	3	2	2	2	2	3	3	3	2	3	3	3	2	2	2	3	3	3	3
1	17	4	5	4	4	4	4	4	2	2	3	3	3	3	2	2	2	3	2	1	3	3	3	3	2	2	3	2	4	3	2	4	3	3	1	1	1	1	2	1	1	1	1	1	2	3	3	2	2
2	19	4	4	4	4	4	4	4	3	3	2	2	2	2	3	2	2	3	3	3	3	3	3	3	3	3	3	3	3	3	3	3	3	3	3	3	3	3	3	3	3	3	3	3	3	3	3	3	3
1	15	1	1	1	1	1	1	1	4	3	3	2	2	2	3	2	2	2	3	2	4	3	2	3	3	2	3	3	2	3	3	3	2	1	3	3	3	3	3	4	4	2	4	2	3	2	3	4	3
2	18	4	2	4	2	4	2	4	2	3	2	4	3	4	3	1	1	3	2	2	3	2	2	2	1	2	1	3	3	3	1	2	1	2	3	2	1	2	3	1	2	1	3	3	2	3	2	1	2
1	20	3	4	2	4	4	3	3	2	2	2	2	2	2	2	1	1	2	2	2	4	4	4	4	4	4	4	4	4	4	4	4	4	4	2	2	2	1	3	3	1	1	2	1	1	1	2	3	1
2	17	3	4	3	3	3	2	3	1	1	4	4	4	4	1	4	4	1	1	1	1	1	1	1	1	1	1	1	1	1	1	1	1	1	1	1	1	1	1	1	1	1	1	1	1	1	1	1	1
2	20	3	2	2	3	3	2	2	1	3	3	3	3	3	3	1	3	2	3	3	3	2	2	2	3	2	1	2	2	2	2	2	2	2	3	3	2	1	2	1	1	1	2	3	1	1	1	1	2
2	17	3	4	4	4	4	4	3	3	3	2	2	3	2	2	2	2	3	3	2	3	3	3	2	3	2	3	3	3	3	3	3	3	3	1	1	1	1	1	1	1	1	1	1	1	1	1	1	1
1	19	4	3	3	4	4	3	4	3	3	2	2	2	2	3	2	2	3	3	3	3	3	3	2	3	3	3	3	3	2	2	3	3	3	3	3	3	3	4	3	3	3	3	3	3	3	3	3	2
1	14	1	1	1	1	1	1	1	2	2	2	2	2	2	2	2	2	2	2	2	3	3	3	3	3	3	3	3	3	2	3	3	3	3	2	1	2	1	2	1	1	1	1	1	1	1	1	2	2
2	18	2	1	1	3	1	1	1	1	1	2	2	2	2	2	1	1	2	1	1	3	3	4	3	2	2	3	3	4	3	1	3	2	3	1	1	1	1	1	2	1	1	2	1	1	1	1	1	1
1	17	1	1	1	1	1	1	1	1	3	2	3	1	1	2	1	1	2	3	3	4	4	4	3	2	3	3	4	4	3	3	1	2	3	2	2	3	1	2	1	1	2	2	1	1	1	3	1	1
2	16	4	4	4	4	4	4	4	3	3	2	2	2	2	3	2	2	3	3	3	3	3	3	3	3	3	3	3	3	3	3	3	3	3	3	2	3	1	3	3	1	2	2	1	2	1	2	2	1
1	18	4	4	4	4	4	4	4	3	3	2	2	2	2	3	2	2	3	3	3	3	3	3	3	3	3	3	3	3	3	3	3	3	3	3	3	3	3	3	3	3	3	3	3	3	3	3	3	3
2	18	3	2	2	3	3	3	3	2	2	3	3	3	3	2	3	3	2	2	2	2	2	2	2	2	2	2	2	2	2	2	2	2	2	2	2	2	2	2	2	2	2	2	2	2	2	2	2	2
1	20	3	5	1	1	1	1	1	2	2	2	2	2	1	1	2	2	3	2	1	4	4	4	4	4	3	3	3	4	3	1	2	2	3	1	1	3	1	1	1	2	1	1	1	1	1	2	2	2
1	19	4	3	5	4	3	4	4	2	3	2	2	3	2	3	3	2	2	3	2	3	2	3	4	3	3	3	2	3	3	3	3	2	3	2	3	2	3	4	3	3	3	4	3	4	3	4	3	2
1	19	4	5	5	5	5	5	4	3	4	2	2	2	2	4	2	2	4	3	3	4	3	3	3	4	3	3	3	3	4	3	3	4	3	1	4	3	4	1	2	4	2	3	3	4	2	1	3	2
2	17	4	3	3	3	2	2	2	2	2	3	3	3	3	2	3	2	3	3	2	4	2	1	2	1	2	1	2	3	2	1	2	1	2	3	1	3	1	3	2	1	3	4	3	1	4	3	2	3
1	17	1	1	1	2	2	1	1	2	2	1	2	1	1	2	1	1	2	1	1	3	4	3	4	3	4	2	3	3	4	3	3	2	4	1	2	2	2	2	1	1	1	2	1	2	2	2	3	1
2	17	5	5	4	4	4	3	5	3	3	3	2	2	2	2	1	1	4	3	3	3	2	1	2	3	2	3	4	2	3	1	3	4	2	4	3	2	2	4	4	2	4	3	2	3	2	3	2	3
1	18	4	4	5	5	4	4	3	2	2	2	3	1	1	2	2	1	2	2	1	3	4	2	2	4	4	4	4	2	2	4	4	4	2	3	2	2	2	2	2	2	2	2	2	2	2	2	3	2
2	18	3	3	2	4	4	1	1	1	1	2	1	1	1	1	1	1	1	1	1	4	3	4	4	1	4	4	4	3	4	3	3	3	3	1	1	1	1	1	1	1	1	1	1	1	1	1	1	1
1	17	5	5	5	5	5	5	5	3	3	2	2	2	2	3	2	2	3	3	3	3	3	3	3	3	3	3	3	3	3	3	3	3	3	3	3	3	3	3	3	3	3	3	3	3	3	3	3	3
1	19	4	4	3	4	4	3	3	2	2	2	1	2	2	2	2	2	2	3	2	3	3	3	3	3	3	3	3	2	3	3	3	3	3	3	2	2	1	2	2	2	1	2	2	2	2	1	2	1
2	17	1	1	1	4	2	1	1	2	3	2	1	1	3	2	1	1	3	2	1	4	3	4	4	4	2	4	4	4	2	4	4	4	2	2	4	1	2	2	1	1	2	4	2	2	2	2	1	2
2	18	4	3	3	5	4	2	3	2	2	2	2	2	1	2	1	1	3	2	2	4	3	2	3	2	3	2	1	4	2	1	3	4	2	2	3	2	1	2	2	2	4	1	2	2	1	2	2	2
2	13	1	1	1	1	1	1	1	1	1	1	1	1	1	1	1	1	3	2	1	4	4	4	4	3	4	4	2	4	4	2	4	2	4	1	1	1	1	1	1	1	2	2	1	1	1	1	1	1
1	22	4	2	2	2	2	2	2	1	1	1	1	1	1	2	1	1	2	1	1	1	1	1	4	3	4	4	4	3	4	4	4	4	4	2	1	1	1	1	1	1	1	1	1	1	1	1	1	1
1	20	2	1	1	5	1	1	1	1	2	1	2	2	2	1	1	1	2	1	1	3	4	4	2	4	3	2	3	3	3	3	2	2	2	4	1	4	1	2	1	1	1	2	2	1	1	1	2	1
2	22	3	2	2	3	2	2	2	3	2	1	2	1	1	2	1	1	3	3	2	4	4	4	4	3	3	2	3	4	4	2	4	2	4	2	2	1	1	2	2	1	2	2	1	2	2	1	1	1
1	19	2	2	2	2	2	2	2	2	2	1	2	1	1	2	2	2	2	2	2	3	4	4	3	4	3	4	4	3	4	4	2	3	3	2	2	2	1	1	2	2	1	2	1	2	2	3	3	1
2	21	3	3	2	4	2	2	2	2	2	2	2	2	2	2	1	1	2	2	2	4	4	4	3	4	3	3	3	4	4	3	3	3	3	2	2	2	1	2	1	1	1	2	1	2	2	2	2	1
2	22	2	2	1	3	2	1	2	1	2	2	2	1	1	2	1	1	2	2	1	4	4	3	4	4	4	2	2	4	3	1	3	2	4	1	2	1	1	2	1	1	1	1	1	1	1	1	2	1
2	18	2	2	2	4	4	2	2	2	1	1	1	1	1	1	2	1	1	1	1	4	4	3	4	2	4	4	3	3	4	1	4	4	4	1	1	1	1	1	1	1	1	1	1	1	1	1	1	1
2	21	2	2	2	4	4	4	2	1	2	2	2	1	1	2	2	1	4	2	2	4	4	4	4	4	4	4	4	4	4	4	4	4	4	4	4	4	4	2	2	2	2	2	2	2	2	2	2	2
1	14	5	3	3	5	4	3	3	1	1	2	2	2	2	2	1	1	2	1	1	3	2	3	3	3	2	2	2	4	2	2	2	2	2	2	1	1	1	1	1	1	1	2	1	1	1	2	2	1
2	17	4	4	3	4	4	4	4	3	2	1	1	1	2	3	4	1	2	1	1	4	4	4	4	3	2	3	1	4	4	2	2	1	3	2	1	1	1	2	1	1	2	2	1	1	2	1	1	1
1	21	4	4	4	4	4	4	4	2	2	3	3	3	3	2	3	3	2	2	2	2	2	2	1	2	2	1	2	2	1	2	2	1	2	2	1	2	1	1	1	1	1	1	1	1	1	1	1	1
2	17	5	3	3	5	5	3	3	2	3	3	2	2	1	3	2	3	4	3	4	4	4	4	4	4	2	2	3	3	4	1	1	1	1	1	2	2	1	2	3	3	2	4	3	3	3	4	3	3
2	19	1	1	1	1	1	1	1	3	2	2	3	1	1	1	3	2	3	2	1	3	3	3	1	4	3	4	4	2	4	4	2	4	4	3	4	4	2	4	4	4	4	4	4	4	4	4	4	4
2	19	5	4	4	5	5	4	5	3	2	3	3	3	3	2	2	3	3	2	3	3	3	1	3	1	4	3	2	3	4	1	2	3	3	3	2	4	1	3	2	2	2	2	2	2	2	2	2	2
1	18	3	3	5	5	5	5	5	3	3	2	2	2	2	3	2	2	3	3	3	3	3	3	3	3	3	3	3	3	3	3	3	3	3	3	3	3	1	3	3	1	1	3	3	3	3	3	3	3
2	24	2	1	1	1	1	1	1	2	1	1	1	1	4	2	1	1	2	2	2	4	4	4	3	4	3	4	4	3	4	4	4	4	4	1	1	1	1	2	1	1	1	3	1	1	1	1	1	1
2	20	2	2	2	2	2	2	2	1	1	1	1	1	1	2	1	1	2	1	1	4	4	4	4	4	2	2	2	4	2	2	4	1	4	1	1	1	1	2	1	1	1	1	2	1	1	1	1	1
2	17	4	4	4	4	4	3	2	1	2	2	2	2	2	2	2	1	2	3	3	3	4	3	2	3	1	2	4	4	4	2	2	2	3	1	3	3	2	2	2	1	2	3	1	2	1	2	1	1
2	16	1	3	1	3	3	1	2	1	2	1	1	1	2	2	1	1	2	1	2	4	4	4	4	3	4	4	4	4	4	4	4	4	4	4	1	2	1	1	3	1	1	3	2	1	3	2	2	1
1	17	5	5	5	5	5	1	4	2	3	2	4	2	3	4	1	1	3	2	3	2	3	3	2	3	1	2	3	4	4	1	3	2	2	1	3	2	2	4	3	2	3	4	2	3	3	2	1	1
2	22	2	2	2	2	3	2	2	2	2	1	2	2	1	2	1	1	2	1	1	3	4	4	4	4	4	4	3	4	4	3	3	3	4	1	1	1	1	2	1	1	2	2	1	1	1	2	2	1
1	18	5	4	3	3	1	4	4	3	2	3	2	2	1	3	2	3	4	2	1	3	2	2	3	4	3	4	3	3	2	3	2	2	3	3	3	2	1	1	2	1	3	3	1	2	2	2	2	4
1	15	4	1	1	1	4	1	1	1	1	1	1	1	1	1	1	1	1	1	1	4	1	4	4	4	3	3	3	4	4	3	4	3	4	1	1	1	1	1	1	1	1	2	1	1	1	1	1	1
1	18	4	4	3	3	4	3	3	2	2	2	2	2	2	2	2	2	2	2	2	3	3	2	3	2	2	2	2	3	2	2	2	3	3	2	2	2	2	2	2	2	3	2	2	2	2	2	2	2
2	19	3	2	2	4	2	2	2	3	3	3	4	1	1	2	1	1	3	2	2	2	2	2	1	3	2	2	1	2	3	2	2	3	2	2	2	1	1	1	2	1	1	2	2	2	2	2	1	1
2	15	4	4	3	4	5	3	4	3	2	2	3	2	2	2	1	1	3	4	4	3	3	3	2	4	3	3	4	3	2	2	2	2	4	2	3	2	2	3	2	2	3	3	3	2	3	3	2	3
2	16	4	4	4	4	4	4	4	2	3	3	4	3	2	4	3	3	3	4	4	3	3	2	4	1	3	2	2	2	2	2	3	2	3	3	3	4	2	4	3	2	4	3	4	3	4	2	2	3
2	16	3	3	3	3	4	3	4	1	2	3	3	3	2	3	2	2	3	3	3	2	3	3	2	2	2	2	2	3	3	2	2	2	3	3	2	2	1	3	2	1	2	2	3	3	3	2	2	2
2	22	3	2	2	3	3	2	1	2	2	2	3	3	2	2	2	2	1	1	1	3	3	2	2	2	2	1	1	2	2	2	3	1	2	2	1	1	1	1	1	1	1	2	1	1	1	1	1	1
1	18	2	2	2	4	2	2	2	1	2	3	3	3	3	2	3	3	1	2	1	2	2	2	2	2	2	2	2	1	2	2	2	2	1	2	2	2	1	2	2	1	2	2	1	2	2	1	2	1
2	22	4	2	1	4	2	1	3	2	2	3	3	3	3	2	3	3	2	2	2	2	2	2	2	2	2	2	2	2	2	2	2	2	2	2	2	2	2	2	2	2	2	2	2	2	2	2	2	2
2	22	4	4	4	4	4	4	4	3	3	2	2	2	2	3	2	2	3	3	3	3	3	3	3	3	3	3	3	3	3	3	3	3	3	3	3	3	3	3	3	3	3	3	3	3	3	3	3	3
2	16	4	3	4	3	4	3	4	3	2	3	2	2	2	2	2	3	3	2	3	2	3	3	3	2	2	3	3	3	3	2	2	3	3	3	2	2	1	4	2	2	2	3	2	2	3	2	3	3
2	13	2	2	1	2	2	2	2	1	2	2	2	2	2	2	1	1	2	3	2	3	4	4	3	4	3	3	2	3	2	3	4	3	4	2	2	2	1	2	1	1	1	3	2	1	1	1	2	1
2	19	2	2	2	2	3	2	2	2	3	2	2	2	2	2	1	1	2	2	2	4	3	2	4	4	4	4	3	4	4	3	3	3	3	3	1	1	1	1	1	1	1	3	2	3	3	3	2	1
2	21	3	2	2	4	2	2	2	2	2	2	2	1	1	2	1	1	2	2	2	4	4	4	4	4	3	3	2	4	3	3	3	3	3	3	2	2	1	2	1	1	2	2	2	1	2	2	2	2
1	22	2	2	1	3	2	1	1	1	1	2	3	2	1	1	1	1	1	1	1	3	4	3	2	3	3	3	3	4	3	3	3	3	4	1	1	1	1	3	3	3	3	3	3	3	3	1	3	1
1	17	2	3	4	4	2	2	3	3	2	2	2	3	2	3	3	3	3	3	2	2	1	3	2	2	2	3	3	2	3	2	3	3	2	3	3	3	3	2	3	2	2	2	3	2	3	3	3	2
2	17	1	1	1	2	1	1	1	2	1	3	3	2	2	2	1	1	4	3	4	4	3	4	1	2	1	4	4	4	2	3	1	4	4	1	2	3	4	4	4	1	4	4	2	1	4	3	3	4
1	22	2	1	1	2	2	1	1	2	1	2	1	2	2	2	2	1	2	2	1	4	4	3	3	2	3	3	3	4	4	2	2	3	4	2	1	2	1	2	2	1	1	2	2	1	2	2	1	1
1	16	5	2	2	5	4	2	4	2	1	3	3	2	2	2	1	2	2	2	2	3	3	1	2	2	2	3	3	4	4	2	3	2	4	2	1	1	1	1	1	1	1	1	1	1	1	1	1	1
1	26	1	1	1	1	2	1	1	1	1	2	2	2	2	2	1	1	3	3	1	4	4	4	3	4	4	4	4	4	4	3	4	2	3	1	1	1	1	3	1	1	1	2	1	1	1	1	2	1
1	17	2	2	1	1	1	1	1	1	3	3	3	2	2	2	3	3	2	3	1	3	3	3	3	3	3	3	3	3	3	3	3	3	3	1	3	1	1	1	1	1	1	3	1	1	1	1	2	1
2	18	2	2	2	3	4	2	2	2	1	2	3	2	3	2	2	2	2	2	2	2	2	2	2	2	2	2	1	3	2	1	2	2	2	3	2	2	1	2	1	1	1	2	2	2	1	1	1	1
1	20	4	3	4	3	4	3	4	3	2	2	2	3	1	2	2	2	2	3	3	2	3	3	4	2	3	3	2	3	3	3	2	3	3	3	4	3	2	3	3	2	3	4	3	3	2	3	2	3
2	21	5	4	4	5	4	4	3	1	2	2	3	2	2	2	1	2	2	2	2	3	3	2	3	3	3	1	1	4	1	2	1	1	3	2	1	1	2	2	2	1	1	4	3	2	2	2	2	1
1	20	4	3	4	4	4	4	4	2	2	2	2	2	2	2	2	2	2	1	1	4	3	2	3	2	3	3	2	3	3	3	2	3	2	2	2	3	2	2	2	3	3	3	3	2	3	2	3	2
2	18	3	4	4	4	4	3	4	3	3	2	2	1	2	2	2	2	3	3	2	3	3	4	3	3	3	3	3	3	4	2	3	3	2	3	2	3	3	3	3	3	3	2	3	3	4	3	3	3
2	21	2	2	1	3	2	1	1	1	1	1	2	1	1	2	1	1	3	3	1	4	3	4	4	3	3	2	2	4	4	3	3	2	3	1	1	1	1	1	1	1	1	2	1	1	1	1	2	1
2	21	4	2	2	3	4	2	2	3	1	3	3	3	2	2	2	2	2	2	1	3	3	3	2	4	1	3	3	3	3	2	2	1	1	1	1	2	2	2	2	2	2	2	2	2	2	2	2	2
1	21	2	2	2	2	2	2	2	2	1	2	2	1	1	2	1	1	2	1	2	3	4	4	4	3	3	4	3	4	3	3	3	4	4	2	2	2	2	2	2	2	2	3	2	2	2	2	2	1
2	18	2	1	1	2	3	1	1	3	3	1	2	1	2	3	2	2	4	4	3	3	3	3	3	3	3	3	3	4	4	3	4	4	4	1	1	1	1	3	3	1	3	3	1	1	1	1	1	1
2	20	4	4	4	4	4	2	4	2	2	3	3	1	1	4	1	1	2	2	2	2	2	2	2	2	2	2	2	4	2	2	2	2	2	2	2	2	2	2	2	2	2	2	2	2	2	2	2	2
1	19	1	3	3	3	4	3	4	2	3	1	1	1	1	2	1	1	1	1	1	4	4	4	4	4	4	4	4	4	4	4	4	4	4	4	2	1	1	1	4	1	1	1	1	1	2	2	2	1
1	17	4	5	5	4	4	4	4	3	3	1	2	1	2	2	2	1	3	2	2	4	4	3	3	2	4	3	2	3	3	2	3	2	3	2	2	3	1	1	2	2	1	2	1	1	2	2	2	2
2	19	4	4	4	5	4	4	4	3	2	2	3	3	2	1	2	2	2	3	2	4	3	3	2	2	4	3	3	4	3	2	2	2	2	3	2	2	2	3	1	4	1	4	3	2	2	3	2	1
1	14	3	2	3	5	4	4	4	3	3	2	3	2	2	3	3	1	3	3	2	3	3	2	3	4	1	3	3	2	3	3	3	3	3	3	3	2	3	3	3	1	3	3	2	3	3	3	3	3
1	22	2	2	1	1	1	1	1	1	1	1	1	1	1	1	2	2	3	1	1	3	2	3	3	3	4	3	3	4	4	3	2	2	2	1	1	1	1	1	1	1	1	1	1	1	1	1	1	1
1	17	4	4	4	4	4	4	4	3	3	2	2	2	2	3	2	2	3	3	3	3	3	3	3	3	3	3	3	3	3	3	3	3	3	3	3	3	3	3	3	3	3	3	3	3	3	3	3	3
1	13	4	2	2	2	2	2	2	1	1	1	1	1	1	1	1	4	1	1	1	4	4	4	4	4	4	4	3	4	4	2	4	4	4	1	1	1	1	1	1	1	1	1	1	1	1	1	1	1
1	20	4	2	1	3	4	1	2	2	2	1	2	1	1	1	1	1	2	1	1	4	4	4	3	2	4	1	4	4	4	2	3	4	4	1	1	1	1	2	1	1	1	2	1	1	1	1	1	1
2	19	1	1	1	2	2	1	2	1	1	1	1	1	1	3	1	1	2	1	1	4	3	4	4	3	3	3	2	4	4	2	3	3	3	1	1	1	1	1	1	1	1	1	1	1	1	1	1	1
2	20	2	2	2	2	2	2	2	2	2	1	2	1	1	1	1	1	2	1	1	4	4	3	4	4	3	2	3	4	3	2	3	2	4	2	1	1	1	2	2	2	2	1	1	1	1	1	3	1
1	17	3	2	2	3	2	2	2	2	1	1	1	1	1	1	1	1	1	4	1	4	4	3	3	4	4	3	3	3	4	2	3	2	3	1	2	1	1	1	1	1	1	1	1	1	1	1	1	1
1	22	2	2	2	2	2	2	2	1	1	1	1	1	1	1	1	1	1	1	1	4	4	4	4	1	4	4	4	4	4	4	4	4	4	1	3	1	1	1	1	1	1	1	1	1	1	1	1	1
2	16	4	4	2	3	2	2	4	2	1	1	1	1	1	1	1	1	2	1	1	4	4	4	4	4	3	4	3	4	4	3	3	4	4	1	1	1	1	1	1	1	2	2	1	1	1	1	1	1
2	13	2	2	2	2	2	2	2	1	2	2	2	2	3	2	1	1	2	1	1	3	3	4	4	4	3	3	3	3	3	2	3	2	3	1	1	1	1	1	1	1	1	3	1	1	2	1	2	1
1	17	2	4	2	3	4	2	2	1	2	2	2	1	1	2	1	1	2	2	1	4	4	4	4	4	4	4	3	4	3	4	1	3	3	3	3	1	1	3	3	2	3	3	1	1	1	1	3	1
2	18	2	1	1	1	1	1	1	4	4	2	2	3	2	3	1	1	2	3	1	4	2	2	3	3	2	2	4	3	3	3	2	1	2	1	1	1	2	2	1	2	1	3	1	1	3	2	2	1
1	16	1	2	2	1	1	1	4	1	2	1	1	1	1	1	1	1	2	1	1	4	4	4	4	2	4	3	3	4	3	1	3	4	4	1	3	1	1	1	1	1	1	1	1	1	1	1	1	1
2	19	4	3	2	3	4	2	3	3	3	2	2	2	3	3	3	3	4	3	3	3	2	3	2	4	2	3	3	3	2	2	3	1	2	3	3	3	2	3	3	3	3	4	3	3	3	4	3	3
2	18	4	2	2	4	4	3	2	2	2	2	3	2	2	2	1	2	3	2	2	2	3	3	2	3	2	2	3	2	2	3	2	3	2	3	2	2	3	2	3	3	3	2	2	2	2	3	3	3
2	23	2	2	2	3	2	2	2	1	1	1	2	2	1	1	1	1	1	1	1	3	4	4	3	3	3	3	3	3	3	4	4	3	4	2	2	2	2	1	1	1	1	1	1	1	2	1	1	1
1	21	4	4	2	5	5	2	2	1	2	2	3	1	2	2	2	2	2	1	2	3	2	2	3	2	2	2	1	2	3	2	2	2	2	2	3	2	2	2	1	1	2	2	2	2	2	1	2	2
1	18	2	2	2	2	2	2	2	2	2	2	3	2	2	2	1	1	2	2	1	4	4	4	4	3	3	4	4	4	3	2	3	3	3	2	2	2	1	3	3	1	2	2	2	2	2	2	2	2
2	19	1	1	1	1	1	1	1	2	2	1	1	1	1	1	1	1	2	2	1	4	4	4	4	2	1	1	4	4	4	4	4	4	3	1	1	1	1	1	1	1	1	1	1	1	1	1	1	1
2	21	2	2	2	2	2	1	1	1	1	2	2	1	1	1	1	1	1	2	1	4	4	4	3	4	4	3	3	3	3	3	2	2	3	2	2	1	1	2	2	1	2	1	1	1	1	1	1	1
1	19	2	2	2	2	2	2	2	1	1	1	1	1	1	3	1	1	2	2	2	2	4	4	4	2	3	3	3	4	4	2	3	3	3	2	1	1	1	1	1	1	1	2	3	2	1	1	3	1
1	15	1	1	1	1	3	1	2	1	2	2	3	2	2	2	2	2	2	2	1	3	3	3	3	3	3	2	2	3	3	2	3	2	3	2	2	1	1	2	2	1	2	2	2	2	3	2	2	2
2	20	2	2	2	2	2	2	2	1	1	2	2	2	2	1	2	2	1	1	1	4	3	3	3	3	3	3	3	4	4	3	3	2	3	1	1	2	1	1	1	1	1	1	1	1	1	1	1	1
1	21	2	2	1	5	2	1	1	2	2	2	2	2	2	2	1	1	2	1	1	4	3	4	3	2	3	3	3	4	4	3	4	3	4	1	1	1	1	1	1	1	1	1	1	1	1	1	1	1
2	20	4	3	2	3	3	3	3	2	3	2	2	2	2	2	2	2	2	2	1	3	2	2	3	2	2	3	2	3	3	2	3	2	3	2	2	3	2	2	3	2	4	3	1	2	2	2	3	2
2	20	3	4	3	4	4	2	4	2	2	2	3	1	1	2	1	1	2	2	2	2	3	2	2	3	3	2	2	3	3	2	2	2	2	2	1	2	1	1	1	1	2	2	2	2	2	2	2	1
1	22	2	2	2	2	2	2	2	2	2	1	3	2	2	2	1	1	2	2	2	4	4	4	3	3	2	3	2	4	3	3	2	3	3	2	2	1	1	2	2	2	2	3	2	2	2	3	2	2
1	20	2	2	2	2	3	2	2	1	2	2	2	1	2	2	1	1	2	2	2	4	4	2	4	3	2	4	3	4	4	3	3	2	3	1	1	2	1	2	2	1	2	2	1	3	2	2	2	2
2	18	4	2	2	4	4	2	2	2	2	2	2	2	2	2	2	2	2	4	1	3	3	1	2	2	2	2	2	2	2	2	2	2	2	2	1	2	1	2	2	1	3	2	1	2	2	2	1	1
2	22	4	2	2	4	2	2	2	3	3	2	2	2	2	3	2	2	2	2	2	2	2	2	3	2	2	3	3	3	2	2	2	2	2	3	3	3	3	3	3	3	3	3	3	3	3	2	2	2
1	21	4	4	3	4	3	3	3	2	2	4	2	2	2	2	2	1	2	1	1	3	3	3	3	2	3	2	2	3	4	3	3	1	2	3	2	2	1	3	2	1	1	2	1	1	1	1	1	1
2	17	4	4	4	4	4	4	4	3	3	2	2	2	2	3	2	2	3	3	3	3	3	3	3	3	3	3	3	3	3	3	3	3	3	3	3	3	3	3	3	3	3	3	3	3	3	3	3	3
2	21	2	2	2	2	2	2	2	2	2	2	2	2	2	3	1	1	2	2	2	4	3	2	3	2	3	3	3	4	4	2	4	4	4	2	1	2	1	2	2	1	2	2	1	1	1	2	2	2
1	19	4	4	4	4	4	4	4	3	3	2	2	2	2	3	2	2	3	3	3	3	3	3	3	3	3	3	3	2	3	3	3	3	2	3	3	3	3	3	3	3	3	3	3	3	3	3	2	3
2	24	1	1	1	1	1	1	1	2	1	2	2	1	2	2	1	1	1	1	1	3	3	3	3	3	3	3	3	3	3	3	3	3	3	2	2	4	1	2	1	1	1	1	1	1	1	1	1	1
1	20	5	5	4	5	5	4	4	3	3	3	3	3	2	3	3	3	3	2	3	2	2	3	2	3	3	2	3	3	2	3	3	2	3	2	3	3	3	3	2	3	3	3	2	2	3	3	2	2
1	19	2	2	2	2	2	2	2	2	2	2	2	1	1	3	1	1	2	2	1	4	4	4	4	4	3	3	3	3	4	3	4	3	4	2	2	1	1	1	1	1	1	2	2	2	2	1	4	1
2	21	3	3	3	4	4	4	4	1	1	1	2	4	4	1	1	2	3	3	3	2	3	3	3	3	3	2	3	3	3	3	3	3	3	3	3	3	3	3	3	3	3	3	3	3	3	2	2	1
1	18	2	2	2	1	1	1	1	3	2	2	2	2	2	2	2	2	3	2	2	3	3	3	3	3	3	3	3	2	3	3	3	3	3	2	2	2	2	3	3	2	2	2	1	1	1	1	1	1
1	20	2	2	2	2	2	1	1	3	3	2	2	1	1	2	1	1	2	2	1	3	3	3	3	4	3	3	3	3	3	3	3	3	3	1	1	1	1	3	2	2	1	3	1	1	1	1	1	1
1	16	4	4	2	4	4	2	4	1	2	2	2	2	2	2	2	1	3	3	2	3	3	3	4	2	3	1	2	3	4	2	2	2	4	2	2	2	1	3	2	1	3	4	2	2	3	3	2	3
2	20	2	1	1	4	4	2	3	3	3	1	1	1	1	2	1	1	2	2	1	4	3	3	4	3	4	4	4	3	3	2	3	4	4	2	3	2	1	1	2	1	1	3	2	1	2	2	1	2
1	20	2	2	1	2	2	2	1	1	1	1	2	2	1	1	2	1	1	1	1	3	4	3	3	3	3	3	3	4	3	2	2	2	3	1	1	1	1	2	1	1	1	2	2	1	2	1	1	1
1	19	4	4	3	5	4	3	2	2	2	2	2	3	2	2	2	2	2	2	1	2	2	3	3	3	3	3	2	2	3	2	2	2	3	2	2	2	2	2	2	2	2	3	3	2	2	2	3	2
2	21	2	1	1	2	2	2	2	3	3	2	1	2	2	2	2	1	2	1	1	2	2	3	3	3	3	3	4	2	2	3	4	4	4	3	3	2	2	1	1	1	1	2	1	1	1	1	1	1
2	18	4	1	1	3	5	3	1	3	3	2	1	1	2	1	1	1	1	1	1	4	4	4	3	2	4	4	4	4	4	4	4	4	4	1	1	1	1	1	1	1	1	2	1	1	1	1	1	1
1	19	2	2	2	2	2	2	2	2	2	1	2	2	1	2	1	1	2	2	2	4	4	4	4	1	3	4	4	4	3	3	3	4	3	2	2	1	1	1	1	1	1	2	2	1	1	2	2	1
1	20	3	4	4	4	4	4	3	1	1	2	1	1	2	1	2	2	1	3	3	3	3	2	3	3	3	3	3	3	3	3	4	3	3	3	3	3	3	3	3	3	3	3	3	3	3	3	3	3
2	19	4	4	2	4	4	2	2	2	2	1	2	2	2	2	1	3	2	2	1	3	3	2	3	3	2	3	2	3	2	2	2	2	2	2	2	1	1	2	1	1	1	1	1	1	1	1	1	1
2	17	4	2	2	4	3	3	2	2	2	3	3	3	3	2	3	3	2	2	2	2	2	2	2	2	2	2	2	2	2	2	2	2	2	2	2	2	2	2	2	2	2	2	2	2	2	2	2	2
2	19	1	2	2	2	4	1	1	1	1	3	2	1	2	2	4	2	4	1	1	3	3	2	3	2	2	3	1	1	1	1	1	1	1	1	1	1	1	1	1	1	1	1	1	1	1	1	1	1
2	17	4	3	3	4	3	2	2	2	2	2	2	3	3	3	2	2	2	2	2	3	2	2	2	2	2	1	2	3	2	2	2	2	2	2	2	2	3	2	2	2	2	2	2	2	2	2	2	2
2	20	2	2	2	2	2	2	2	2	3	1	2	1	1	2	1	1	2	2	2	4	4	4	3	3	3	3	3	3	4	3	4	3	3	2	1	1	1	3	1	1	2	2	2	2	3	3	3	2
2	22	2	3	2	2	2	2	2	1	2	1	1	1	1	4	1	1	2	2	2	4	4	4	4	3	4	4	4	4	4	4	4	3	4	3	2	2	1	3	1	1	1	1	2	1	1	1	1	1
1	16	1	1	1	2	2	1	1	1	1	2	2	2	2	2	1	1	1	1	1	4	4	4	3	4	3	3	3	3	2	2	3	1	3	2	2	1	1	2	2	1	1	2	1	1	1	1	1	1
1	14	3	3	3	3	3	3	3	1	1	3	4	3	3	2	3	3	2	2	2	2	2	2	2	2	2	2	2	2	3	2	2	2	2	1	1	1	1	2	2	2	2	2	2	2	2	1	1	1
2	13	3	3	3	3	3	3	3	2	2	2	4	4	1	4	3	3	2	2	2	3	4	4	3	4	2	1	1	3	2	2	2	1	1	2	2	2	2	2	3	4	2	4	3	3	3	3	3	3
2	15	2	2	2	2	2	2	2	1	1	1	1	1	1	2	1	1	2	2	2	4	4	4	4	4	3	4	3	4	3	3	3	2	4	1	2	1	1	2	1	1	1	1	1	1	1	1	1	1
1	12	5	4	3	5	5	5	4	2	2	1	3	3	3	1	1	2	2	1	1	3	3	3	2	3	2	4	2	3	3	2	3	3	3	1	2	3	2	2	2	2	2	3	1	1	2	1	2	1
2	18	2	4	4	4	4	4	2	2	1	2	2	2	1	2	2	2	4	2	3	2	2	1	1	2	1	4	3	2	3	3	4	3	3	2	2	3	2	3	3	2	3	2	2	3	3	2	3	2
2	21	4	2	2	3	3	2	3	1	2	1	1	1	1	2	1	1	2	1	1	4	4	4	4	4	4	4	4	4	4	4	4	4	3	2	1	1	1	1	1	1	2	1	1	1	1	1	1	1
1	20	3	4	3	4	4	4	4	3	3	1	1	1	1	2	1	1	2	1	1	3	3	3	4	3	4	3	3	3	3	2	3	3	2	1	1	1	1	1	1	1	1	1	1	1	1	1	1	1
2	20	2	2	3	4	4	2	2	1	1	1	2	1	2	1	1	1	1	1	1	4	4	4	4	4	3	4	3	4	4	3	4	2	3	1	1	1	1	1	1	1	1	2	1	1	1	1	1	1
1	20	5	5	5	5	5	5	5	1	2	4	3	2	3	3	1	3	3	1	3	4	2	2	3	3	2	3	2	3	2	1	1	1	1	3	2	1	3	2	2	1	2	2	2	2	3	3	2	1
2	24	2	2	2	2	2	1	1	2	2	1	1	1	1	3	1	1	2	1	1	4	3	4	4	4	4	4	4	3	3	4	3	3	2	1	1	1	1	2	1	1	1	1	1	1	1	1	1	1
2	19	2	2	2	2	2	2	2	1	2	1	1	2	2	3	1	1	2	2	1	3	3	4	3	3	4	4	4	4	3	4	4	2	2	3	2	1	1	3	2	2	3	3	2	1	1	1	2	1
1	18	3	3	3	3	4	3	3	2	2	2	2	2	3	3	2	2	2	2	2	3	3	3	2	3	2	3	2	3	2	2	2	2	3	2	1	2	1	3	2	2	2	2	2	2	2	2	2	2
2	17	5	1	2	4	3	1	3	3	3	3	2	2	2	2	3	2	3	3	2	3	1	2	3	3	2	2	3	2	2	2	1	2	3	3	2	2	2	3	3	3	3	3	2	2	2	2	2	2
1	20	1	1	1	2	2	2	2	2	2	2	2	2	2	2	1	1	2	2	2	4	4	4	4	4	4	4	4	4	4	4	2	4	2	3	3	1	1	2	3	2	1	1	1	1	1	1	1	1
1	17	3	3	3	3	3	3	3	1	1	2	2	2	1	2	1	1	1	1	1	3	3	3	4	2	2	2	2	3	3	2	2	2	2	1	1	1	1	1	1	1	1	2	1	1	1	1	2	1
1	22	2	2	2	2	1	1	1	1	1	2	2	1	2	3	2	1	2	2	2	3	3	4	3	2	3	3	3	4	4	2	3	2	4	2	2	1	1	2	1	1	1	2	1	1	2	2	2	1
2	18	3	1	2	2	2	2	2	2	2	1	2	2	1	2	1	1	3	2	2	4	3	4	3	3	4	2	2	4	3	3	3	3	3	3	3	2	2	2	1	1	2	3	1	2	2	1	2	2
2	18	4	4	4	4	4	4	4	3	3	2	2	2	2	3	2	2	3	3	3	3	3	3	3	3	3	3	3	3	3	3	3	3	3	3	3	3	3	3	3	3	3	3	3	3	3	3	3	3
1	20	4	2	1	4	4	2	3	1	1	1	2	1	2	2	1	1	2	1	1	3	3	2	3	3	3	2	3	3	3	1	1	1	1	3	2	1	1	2	3	1	1	3	3	1	3	3	1	3
2	22	2	2	2	2	2	2	2	2	2	1	1	2	2	2	1	1	2	2	1	4	4	4	4	2	4	4	4	4	4	4	4	3	3	2	1	3	1	2	1	1	2	2	2	2	2	1	2	2
2	17	3	3	3	3	3	3	3	2	2	3	3	3	3	2	3	3	2	3	3	3	3	3	3	3	3	3	2	2	3	2	2	2	2	3	1	1	1	1	1	1	1	2	3	2	2	2	1	1
1	17	4	4	4	4	4	4	4	3	3	2	2	2	2	3	2	2	3	3	3	3	3	3	3	3	3	3	3	3	3	3	3	3	3	3	3	3	3	3	3	3	3	3	3	3	3	3	3	3
1	19	4	4	4	4	4	4	4	2	2	3	3	3	3	2	3	3	2	2	2	2	2	2	2	2	2	2	2	2	2	2	2	2	2	2	2	2	2	2	2	2	2	2	2	2	2	2	2	2
2	18	4	4	4	4	3	3	3	3	2	2	3	2	3	3	2	3	3	2	3	3	2	3	2	3	2	3	2	3	2	2	3	2	3	2	3	2	3	2	3	2	3	2	3	2	3	2	3	2
2	14	1	1	1	1	1	1	1	2	1	2	1	2	2	2	1	1	2	2	2	4	4	4	3	1	2	1	2	3	2	2	3	2	2	1	1	1	1	1	1	1	1	3	2	1	1	1	2	1
1	18	1	1	1	1	1	1	1	1	1	3	2	2	2	1	2	2	2	1	1	2	3	3	3	3	2	3	3	2	2	3	2	2	3	2	1	2	1	1	2	1	2	2	1	1	2	2	3	1
2	20	2	2	1	1	3	1	1	2	1	1	1	1	1	1	1	1	2	1	1	4	4	4	3	4	3	4	4	4	4	3	4	4	4	1	1	1	1	2	1	1	1	2	1	1	1	1	2	1
2	18	2	2	1	1	1	1	1	1	1	2	3	2	1	2	1	1	2	1	1	4	4	4	3	2	2	2	3	3	3	2	2	2	3	1	1	1	1	2	1	1	2	3	2	1	1	1	3	1
2	20	3	2	2	2	2	2	2	2	1	2	1	2	2	1	2	1	2	1	1	4	4	3	3	4	3	3	4	4	3	3	3	3	3	3	3	2	2	1	1	1	1	2	1	1	1	1	2	1
2	16	4	3	3	3	3	3	3	3	3	2	2	1	2	3	2	2	3	3	3	2	2	2	2	2	2	2	2	2	2	2	2	2	2	1	1	1	1	1	1	1	1	1	1	1	1	1	1	1
2	18	3	2	1	2	2	2	1	3	2	2	2	3	3	2	2	1	2	1	1	3	3	3	4	4	3	4	3	4	3	3	3	4	3	3	1	1	1	2	2	1	1	2	1	2	1	2	2	1
2	23	4	2	2	4	4	4	3	2	2	2	2	1	1	2	2	2	2	2	2	2	2	3	3	3	2	2	2	4	3	3	3	3	3	3	2	2	2	3	2	2	2	4	3	3	3	2	3	3
2	14	3	2	2	4	3	2	2	2	2	1	1	1	1	4	1	1	3	2	2	4	3	3	4	4	4	4	4	4	4	4	4	4	2	3	2	2	1	2	1	1	2	2	1	1	1	1	3	2
1	18	5	4	4	4	5	4	4	1	2	2	3	4	2	1	2	2	3	2	1	2	3	2	3	2	2	2	2	2	2	2	2	2	2	3	3	3	4	4	4	4	4	3	3	3	3	2	2	2
1	16	5	3	2	4	4	3	4	3	2	2	2	2	3	2	2	2	2	3	3	3	3	3	4	1	3	3	1	3	2	2	2	2	2	1	3	2	2	2	2	3	3	4	2	2	2	2	3	2
1	18	4	4	4	5	4	5	4	4	3	1	2	1	2	4	2	2	3	3	3	3	3	3	3	3	3	3	3	3	3	3	3	3	3	3	3	3	3	3	3	3	3	3	3	3	3	3	3	3
1	18	1	4	1	1	1	1	1	2	1	2	2	1	1	1	1	2	2	1	2	4	4	4	4	2	4	4	3	3	3	2	3	4	3	2	1	2	1	2	1	1	2	2	2	1	2	1	1	1
2	18	4	4	4	4	4	2	4	2	2	1	2	2	2	2	1	2	2	2	2	3	3	3	3	2	2	1	1	2	3	2	3	2	3	2	2	2	2	1	1	2	2	2	1	2	2	2	2	1
2	21	4	1	1	1	1	1	1	1	1	2	3	2	2	2	1	3	2	3	3	3	3	4	3	3	3	3	4	4	4	2	4	4	2	2	2	1	1	1	3	1	2	2	1	2	1	1	1	1
1	19	4	4	4	4	5	5	4	3	2	1	1	1	1	1	1	1	2	1	1	4	3	3	4	2	4	4	3	3	4	2	2	2	4	3	2	2	2	4	2	2	2	2	1	2	2	1	2	1
1	15	1	2	1	1	1	1	1	1	1	1	1	1	1	1	1	1	1	1	1	4	4	4	4	3	4	4	4	4	4	4	4	4	4	1	1	1	1	1	1	1	1	1	1	1	1	1	1	1
1	21	2	2	2	1	2	1	1	2	3	1	1	2	2	2	1	1	3	1	1	4	4	4	3	3	3	4	4	4	4	3	4	3	4	2	2	2	1	3	3	1	3	3	3	1	1	1	3	1
1	20	3	2	2	2	2	2	2	2	2	1	1	1	1	1	1	1	2	2	1	1	4	4	4	4	4	4	4	4	4	4	4	4	3	2	2	2	1	1	1	1	1	1	1	1	1	1	1	1
1	17	2	2	2	2	2	2	2	1	1	2	3	1	1	1	2	1	2	1	1	3	4	4	3	3	2	4	3	2	3	2	4	4	3	3	1	2	1	3	3	2	1	3	2	1	1	1	1	1
2	20	3	2	1	4	4	1	2	2	2	2	2	1	2	2	1	1	2	2	2	3	4	4	4	3	4	4	3	3	4	3	3	3	3	2	2	2	1	2	1	1	1	2	1	2	2	2	2	2
2	17	4	4	4	4	4	4	4	3	3	2	2	2	3	2	2	3	2	2	2	3	3	3	3	3	3	3	3	3	3	3	3	3	3	3	3	3	2	3	3	2	3	3	2	3	3	2	2	2
1	14	5	4	1	1	4	2	2	3	3	2	1	1	2	3	1	2	3	3	1	3	2	3	4	4	4	4	4	4	3	3	4	3	4	4	3	2	3	3	2	2	3	3	4	3	3	3	3	2
2	13	2	2	2	4	3	2	2	1	1	1	2	1	2	1	1	1	2	1	1	4	4	4	4	4	4	4	3	4	4	4	4	3	4	1	1	1	1	1	1	1	1	1	1	1	1	1	1	1
2	21	2	2	2	2	2	2	2	3	2	2	2	2	2	2	1	1	2	2	1	4	4	4	4	4	4	4	4	4	3	3	3	3	3	2	4	2	2	2	2	2	2	3	2	2	2	2	3	2
2	16	4	3	2	4	4	2	2	3	3	1	2	1	1	2	1	1	2	2	1	4	4	2	3	3	2	2	1	2	4	1	2	1	2	2	2	2	1	2	2	1	1	2	1	2	1	1	1	1
1	22	5	5	4	5	4	5	4	3	4	2	1	2	1	3	1	2	4	4	3	4	3	4	3	4	3	3	4	3	4	3	4	4	3	3	4	3	4	4	3	4	4	3	4	4	3	4	3	4
2	18	3	3	2	4	4	2	2	1	2	3	4	3	4	2	4	3	2	1	1	3	2	2	3	2	2	2	2	2	2	2	1	1	2	1	1	1	1	1	1	1	1	1	1	1	1	1	1	1
2	19	1	1	1	1	1	1	1	1	1	3	2	1	1	2	2	1	2	1	1	4	4	4	3	4	3	3	4	4	4	2	4	4	4	1	1	1	1	1	1	1	1	2	2	1	2	2	1	1
2	21	2	3	2	4	4	2	2	1	2	1	1	1	2	3	1	1	4	2	2	4	4	4	4	4	4	4	4	4	4	4	4	4	4	2	2	2	1	1	2	1	2	2	2	2	2	2	2	1
2	16	2	2	2	2	2	1	1	2	2	3	3	2	3	1	1	1	2	1	1	4	4	3	4	3	3	3	3	4	3	3	4	3	2	2	2	1	1	3	2	1	1	4	1	1	1	1	2	1
2	22	4	4	4	4	4	4	4	2	2	1	2	2	2	3	2	2	3	3	3	3	3	3	3	3	3	3	3	3	3	3	3	3	3	3	3	3	3	3	3	3	3	3	3	3	3	3	3	3
2	17	3	4	4	4	4	4	4	3	3	2	2	2	2	3	2	2	3	3	3	3	3	3	3	3	3	3	3	4	3	3	3	3	3	3	3	3	3	3	3	3	3	3	3	3	3	3	3	3
1	18	3	3	3	3	3	3	3	2	2	3	3	3	3	2	3	3	2	2	2	3	2	2	2	4	2	2	2	2	3	2	2	2	2	2	2	2	2	2	2	2	2	3	3	3	3	3	3	2
1	19	4	5	4	5	5	5	4	3	3	2	2	2	1	3	2	1	3	4	3	3	4	3	4	4	2	2	2	1	2	3	4	3	3	2	4	3	3	3	3	3	3	3	4	4	4	3	2	3
1	15	1	1	1	1	1	1	1	2	3	3	3	2	2	3	2	2	3	4	4	4	3	3	3	3	2	3	3	3	2	3	2	2	2	1	1	2	3	3	3	2	3	4	3	3	2	2	3	2
1	22	1	1	1	1	1	1	1	3	1	2	3	1	2	4	1	1	2	1	1	2	4	4	2	2	3	4	4	4	4	4	3	2	4	1	1	1	1	2	1	1	2	2	1	1	1	1	1	1
1	22	5	1	1	4	1	1	1	1	1	1	2	1	2	1	1	4	1	1	1	4	4	4	3	2	3	3	3	4	4	2	4	2	2	2	1	1	1	1	1	1	1	1	1	1	1	1	1	1
2	17	5	5	2	2	2	2	2	2	2	1	1	2	2	3	2	1	3	1	1	4	4	4	4	4	4	4	4	4	4	4	4	4	4	1	1	1	1	1	1	1	1	3	1	1	2	2	3	2
2	18	1	1	1	1	1	1	1	3	3	1	1	1	1	2	1	1	3	1	1	3	3	4	4	4	4	4	3	4	3	3	3	4	3	2	2	1	1	1	1	1	3	3	1	1	3	3	4	2
2	16	4	2	2	4	1	1	1	1	1	1	2	1	2	2	1	1	1	1	1	4	4	4	4	4	4	4	4	4	4	4	3	3	3	2	1	1	1	1	1	1	1	1	1	1	1	1	1	1
2	23	4	2	1	4	3	1	1	2	1	2	2	2	2	1	2	1	2	3	1	4	4	4	4	4	4	4	4	4	4	4	4	4	4	3	4	1	1	1	1	1	1	3	2	2	1	1	1	1
2	14	2	2	2	1	1	1	1	1	1	1	2	1	1	1	2	1	2	2	2	4	4	4	4	3	3	2	2	4	2	2	3	2	3	2	1	1	1	2	1	1	1	2	1	1	1	1	1	1
2	14	2	2	2	2	2	2	2	1	1	1	1	1	1	1	1	1	1	1	1	4	4	4	4	4	4	4	4	4	4	4	4	4	4	1	1	1	1	1	1	1	1	1	1	1	1	1	1	1
2	20	3	3	2	4	3	2	4	2	1	1	1	1	1	1	1	1	1	1	1	4	4	3	4	4	4	4	4	4	4	4	4	3	3	2	1	2	1	1	2	1	2	2	1	1	1	1	2	1
2	20	2	2	2	2	2	2	2	2	2	2	2	2	2	2	1	1	2	2	1	4	3	3	3	3	3	3	3	3	3	3	3	3	3	2	1	2	1	2	1	2	2	2	1	1	2	2	2	1
2	20	2	2	1	2	2	2	2	2	2	2	2	2	2	2	1	1	2	2	1	4	4	4	3	3	3	3	3	3	4	3	3	3	3	2	1	2	1	2	1	2	2	2	1	2	2	2	2	1
2	14	5	4	3	5	4	2	4	2	2	1	2	1	1	2	1	1	1	1	1	3	3	2	4	1	3	2	2	4	3	2	2	3	3	2	1	1	1	1	1	1	2	3	1	1	2	1	1	1
1	20	2	2	2	2	2	2	2	1	1	1	1	1	1	1	1	1	1	1	1	4	4	1	4	4	4	4	1	4	3	2	3	3	3	3	3	3	3	1	1	1	1	1	1	1	1	1	1	1
2	21	1	1	1	1	1	1	1	1	1	1	1	1	1	1	1	1	1	1	1	4	3	4	4	4	4	4	3	4	4	4	4	4	4	1	1	1	1	1	1	1	1	1	1	1	1	1	1	1
1	24	1	1	1	1	1	1	1	1	1	1	2	1	1	4	1	1	1	1	1	3	3	3	4	4	3	4	3	3	3	3	3	2	3	1	1	1	1	1	1	1	1	1	1	1	1	1	1	1
2	13	2	2	1	3	2	2	2	2	2	1	1	1	1	2	1	1	2	2	1	4	4	4	4	4	3	4	3	4	4	4	4	4	4	2	1	1	1	2	1	1	1	1	1	1	1	1	1	1
2	19	2	2	2	2	2	2	2	1	1	1	1	1	1	2	1	1	1	1	1	4	4	4	4	4	3	3	3	3	3	3	3	3	3	2	2	2	1	3	1	1	1	3	2	2	2	1	2	1
2	19	2	2	2	3	2	2	2	2	2	1	1	1	1	1	1	1	2	2	1	4	4	4	4	4	4	4	3	4	3	4	4	4	4	2	2	1	1	1	2	1	1	3	2	1	1	1	3	1
1	24	1	1	1	2	2	1	1	1	1	2	2	2	2	3	2	1	1	1	1	4	4	4	4	4	4	4	4	4	4	4	4	2	4	1	1	1	1	1	1	1	1	1	1	1	1	1	1	1
2	17	4	4	4	4	4	4	4	3	3	2	2	2	2	3	2	2	3	3	3	3	3	3	3	3	3	3	3	3	3	3	3	3	3	3	3	3	3	3	3	3	3	3	3	3	3	3	3	3
2	23	2	2	2	2	2	2	2	2	2	2	2	2	1	2	1	1	2	2	2	4	4	4	4	3	2	2	3	4	4	2	3	3	3	2	2	2	2	2	2	2	2	2	2	2	2	2	2	2
1	21	3	1	1	1	1	1	1	2	3	1	2	2	2	3	2	3	3	3	1	3	3	4	3	4	3	4	4	3	3	3	3	3	2	3	2	2	2	3	4	2	3	3	1	3	3	4	3	3
2	17	2	1	1	4	4	4	4	1	1	1	1	1	2	1	1	1	1	1	1	4	2	3	4	4	4	4	4	4	4	1	4	4	4	1	1	1	1	1	2	1	1	1	1	1	1	2	1	1
1	23	4	3	2	4	3	1	2	1	1	1	1	1	2	1	1	1	2	1	1	4	4	4	4	3	3	3	3	3	4	4	3	3	4	1	2	1	1	1	1	1	2	2	1	1	1	1	2	1
2	20	4	4	2	4	1	1	1	1	1	1	2	2	2	3	1	1	3	2	2	4	4	4	4	3	2	2	3	4	4	3	3	3	4	1	1	1	1	1	1	1	1	1	1	1	1	1	1	1
2	20	2	2	2	2	2	2	2	1	1	1	1	1	1	1	1	1	2	2	1	4	4	4	4	2	3	3	2	4	3	2	3	2	3	1	2	1	1	1	1	1	1	1	1	1	1	1	1	1
2	19	3	1	1	2	3	1	1	2	2	3	2	2	2	3	2	2	3	1	1	3	3	3	3	3	2	3	3	3	3	3	3	3	3	3	3	3	3	3	3	3	3	3	3	3	3	3	3	3
2	19	4	3	3	4	3	3	3	3	2	2	2	2	2	2	1	1	3	3	2	2	2	2	2	3	3	3	3	3	3	2	2	2	2	3	2	2	2	2	2	2	2	2	2	2	2	2	2	2
2	14	2	2	2	2	3	2	2	1	2	2	2	2	2	2	1	1	2	2	2	4	4	4	4	3	4	4	3	3	3	3	3	4	3	1	1	1	1	1	1	2	1	3	3	3	1	2	1	1
2	22	2	2	2	2	2	2	2	2	3	1	2	1	1	1	1	1	2	2	2	4	2	4	2	4	2	4	4	4	3	3	4	4	3	2	2	2	1	2	1	1	1	2	2	1	3	1	2	1
2	18	5	4	4	5	5	5	5	4	4	2	2	3	3	2	4	3	4	4	4	4	2	2	2	3	1	2	1	2	2	2	2	1	3	1	4	3	2	2	2	4	3	3	4	4	4	3	3	3
2	18	4	3	3	4	4	4	4	3	3	2	2	2	1	3	2	2	2	2	1	3	3	2	3	3	3	2	2	3	2	2	2	2	2	1	1	1	1	1	1	1	1	1	1	1	1	1	1	1
2	18	4	2	2	4	4	2	2	2	2	2	2	3	3	2	3	2	2	1	1	3	2	2	3	2	2	2	2	3	2	2	2	1	2	2	2	1	1	2	1	1	1	2	2	2	1	1	2	1
1	22	4	2	2	4	3	2	2	2	2	1	1	1	3	3	2	1	3	3	3	4	3	2	3	1	2	1	2	3	3	2	2	1	4	2	1	2	1	2	2	1	1	2	1	1	1	1	1	1
2	24	2	2	2	2	2	2	2	3	3	2	2	2	2	1	2	1	4	2	2	4	4	4	4	4	4	4	4	4	4	4	4	4	4	2	2	2	2	2	2	2	2	2	2	2	2	2	2	2
2	19	3	1	1	3	1	1	1	2	1	1	2	1	1	2	1	1	2	1	1	4	4	4	4	2	3	2	2	4	4	2	3	2	4	1	1	1	1	2	1	1	1	1	1	1	1	1	1	1
2	20	4	2	2	4	2	1	1	2	2	2	2	2	2	3	1	1	2	2	2	2	2	4	3	4	3	4	4	4	3	3	4	4	3	1	1	1	1	1	1	1	1	1	1	1	1	1	1	1
1	21	3	2	2	2	2	2	2	2	2	2	1	2	2	2	1	1	2	2	1	4	3	4	4	4	3	4	4	4	4	4	4	4	4	1	1	1	1	2	2	1	1	2	1	1	1	2	2	1
2	15	1	1	1	1	1	1	1	1	1	1	1	2	1	1	1	1	2	1	1	4	4	3	4	2	4	1	3	4	3	2	4	4	2	2	1	1	1	1	1	1	1	1	1	1	1	1	1	1
2	24	4	4	2	4	2	2	2	2	1	1	1	1	1	2	1	1	2	2	1	4	4	4	4	4	4	4	4	4	4	4	4	4	4	2	2	1	1	1	1	1	1	1	1	1	1	1	1	1
1	19	2	2	2	2	2	2	2	2	2	1	1	1	1	1	1	1	2	1	1	4	4	4	4	4	4	4	4	4	4	4	4	4	4	2	1	1	1	2	1	1	1	1	1	1	1	1	1	1
2	21	3	1	1	1	1	1	1	2	2	2	3	2	2	2	1	2	3	2	2	3	2	3	3	3	3	3	3	4	3	3	3	3	3	3	3	3	2	2	2	2	2	2	2	2	2	2	2	2
2	21	3	2	1	4	2	1	1	1	1	1	2	1	1	2	1	1	4	2	1	3	4	4	4	4	4	4	4	4	3	3	4	3	4	2	2	1	1	3	2	1	2	2	2	1	2	2	2	2
2	21	2	2	2	3	2	2	2	1	1	1	1	2	2	2	1	1	3	2	1	4	4	4	4	4	4	4	4	4	4	4	4	4	3	2	1	1	1	2	2	1	1	2	1	1	1	2	2	1
2	17	4	3	3	3	3	1	3	3	3	3	3	2	3	2	3	2	3	2	2	2	2	2	3	2	2	2	2	3	2	2	2	2	2	2	2	2	2	2	2	2	2	2	2	2	2	3	2	3
2	21	4	2	1	4	3	2	2	3	2	1	1	1	1	1	1	1	2	2	2	4	4	4	4	4	4	4	4	4	4	4	4	4	4	2	4	1	1	2	1	1	2	2	1	1	1	2	4	1
2	14	2	2	2	3	2	2	3	1	1	1	1	1	1	2	1	1	2	2	1	4	4	4	4	4	4	4	3	3	4	3	4	3	4	2	2	1	1	1	1	1	1	1	1	1	1	1	1	1
2	14	2	2	2	2	2	2	2	2	1	1	2	2	2	1	2	1	3	2	1	4	4	3	3	3	3	3	3	3	3	3	3	3	3	1	1	1	1	1	1	1	1	1	1	1	1	1	1	1
2	19	2	2	2	2	2	2	2	2	1	1	1	1	1	1	1	1	1	1	1	4	4	4	4	3	4	4	3	4	3	2	3	4	4	3	2	2	1	2	1	1	1	2	2	1	1	1	1	1
1	17	1	2	1	1	3	1	1	1	2	3	3	2	3	2	1	1	3	2	2	3	3	3	3	4	2	3	3	3	2	3	3	2	2	3	2	2	3	2	2	3	3	3	2	3	3	3	3	2
2	14	2	2	2	3	4	2	3	1	2	2	2	3	2	2	2	2	3	2	1	3	4	4	3	4	3	3	4	3	3	4	3	3	3	2	3	2	2	2	2	1	3	2	2	2	3	3	3	2
1	21	3	3	3	4	4	3	3	3	3	3	3	3	3	2	3	3	2	2	3	2	2	2	2	2	2	2	2	2	2	2	2	2	2	4	3	3	3	3	3	3	3	3	3	3	3	3	3	3
2	20	3	1	1	2	2	2	2	2	2	2	2	2	2	2	2	2	2	2	1	3	3	3	3	3	3	3	3	3	3	3	3	3	3	2	2	2	2	2	2	2	2	2	2	2	2	2	2	2
2	20	1	1	1	4	1	1	1	1	1	2	2	2	2	2	1	1	2	2	2	4	4	4	2	2	1	2	2	2	3	4	3	4	3	2	1	1	1	1	1	1	1	1	1	1	1	1	1	1
2	22	4	2	2	2	2	2	2	1	1	1	1	1	1	1	1	1	1	1	1	4	4	4	4	2	3	3	3	2	3	2	4	4	4	1	1	1	1	4	4	1	1	1	1	1	1	1	1	1
1	20	1	1	1	2	3	2	2	2	2	1	1	1	1	2	1	1	2	2	1	3	3	3	3	2	4	4	4	4	3	2	3	3	3	2	1	1	1	2	1	1	1	2	1	1	1	1	1	1
2	20	4	2	1	4	2	2	2	2	1	2	2	2	2	3	1	1	3	3	1	4	3	3	4	3	3	3	3	4	3	3	3	3	4	2	2	1	1	2	2	1	3	3	2	2	2	2	2	1
2	19	2	2	3	4	4	2	4	3	3	2	2	3	3	2	2	1	3	2	2	2	2	2	2	2	2	2	2	3	2	2	2	2	2	2	2	2	2	2	2	2	2	2	2	2	2	2	2	2
2	22	3	4	3	4	4	3	3	2	2	2	2	1	1	1	1	2	2	1	1	2	3	3	3	3	3	3	3	3	3	2	2	1	3	2	1	1	2	1	1	1	1	2	1	1	1	1	1	1
1	20	3	3	1	2	2	2	2	1	1	1	1	1	1	1	1	1	3	3	1	4	4	4	4	3	4	4	4	4	4	4	4	3	3	2	2	2	2	2	2	2	2	2	2	1	1	1	1	1
2	22	3	2	2	2	2	2	2	2	1	2	2	2	2	2	1	1	3	2	2	4	3	4	4	3	2	3	4	4	4	2	3	3	4	1	2	1	1	1	1	1	1	1	2	2	1	1	1	1
1	14	2	2	2	2	4	2	2	1	1	2	2	2	2	1	2	2	1	1	1	4	4	4	3	3	3	4	3	3	2	3	3	3	3	2	2	2	1	2	1	1	1	4	2	3	1	1	1	1
1	14	3	3	3	3	3	3	3	2	2	3	3	3	3	2	3	3	2	2	2	2	2	2	2	2	2	2	2	2	2	2	2	2	2	2	2	2	2	2	2	2	2	2	2	2	2	2	2	2
1	20	3	2	2	3	2	2	2	2	2	2	2	2	2	2	3	2	2	2	2	3	4	4	3	4	2	4	4	4	3	4	4	2	2	2	2	2	2	2	2	2	2	3	2	2	2	2	2	1
2	16	2	2	2	2	2	2	2	1	2	2	1	1	1	1	1	1	1	1	1	4	4	4	4	1	2	4	4	4	4	3	4	4	4	1	2	1	1	1	1	1	1	1	1	1	1	1	1	1
2	17	4	4	4	4	4	4	4	2	1	1	1	1	1	4	1	1	1	1	1	1	2	2	2	2	2	2	2	2	2	2	2	2	2	2	2	2	2	2	2	2	2	2	2	2	2	1	1	1
2	19	2	2	2	2	2	2	2	1	1	2	2	2	2	2	1	1	2	2	2	4	3	4	3	4	3	4	3	4	3	3	3	4	2	2	1	2	1	1	1	1	2	2	1	1	1	2	1	1
1	20	2	2	2	2	2	2	2	2	1	2	1	2	2	2	2	2	2	2	1	4	3	3	3	2	2	3	2	4	4	3	3	3	4	1	1	1	1	2	2	1	2	2	1	1	2	1	2	1
2	21	5	2	2	4	2	2	1	2	2	3	4	3	2	1	3	2	2	3	2	3	3	3	3	2	1	3	2	2	2	2	2	2	2	1	1	2	1	2	2	1	1	3	2	2	2	1	1	2
2	17	4	4	4	4	4	4	4	3	3	2	2	2	2	3	2	2	3	3	3	3	3	3	3	3	3	3	3	3	3	3	3	3	3	3	3	3	3	3	3	3	3	3	3	3	3	3	3	3
2	20	2	2	2	2	2	2	2	2	2	1	1	1	1	1	1	1	2	1	1	4	4	4	4	4	3	4	3	4	4	4	4	4	4	2	2	2	2	2	2	2	2	2	2	2	2	2	2	2
2	20	2	2	2	4	1	1	1	2	2	1	1	1	1	1	1	2	2	2	3	4	4	4	3	4	3	3	4	4	4	4	4	4	4	2	2	3	3	3	3	3	3	2	1	2	2	2	2	1
2	15	3	2	1	1	1	1	1	1	1	2	2	3	2	2	2	2	2	3	3	4	3	3	3	3	3	3	3	3	3	3	3	2	2	3	3	2	3	2	2	2	2	3	3	2	3	3	2	2
1	20	2	2	2	2	2	2	2	1	1	1	1	1	1	1	1	1	2	1	1	4	4	4	4	4	4	4	4	4	4	4	4	4	4	1	1	1	1	1	1	1	1	1	1	1	1	1	1	1
1	20	4	2	2	4	4	2	2	2	2	1	1	1	1	1	1	2	2	2	1	4	4	4	4	3	4	4	3	4	4	3	4	3	3	1	2	2	1	1	2	1	2	2	1	1	1	2	2	1
2	18	3	2	2	4	2	2	2	1	1	1	1	1	1	2	1	1	3	1	1	4	4	3	4	2	3	4	3	4	4	2	3	4	4	1	1	1	1	1	1	1	1	1	1	1	1	1	1	1
1	22	3	4	3	3	4	3	3	1	1	3	3	3	3	1	3	3	1	1	1	2	2	2	4	3	2	2	3	4	4	3	2	2	2	1	1	3	1	1	1	1	1	1	1	1	1	1	1	1
2	18	2	4	4	4	4	4	4	3	3	2	2	2	2	2	1	2	3	2	3	3	3	4	2	3	3	3	2	3	4	2	3	3	3	2	2	1	1	1	2	1	1	3	2	2	1	2	2	2
1	21	4	4	4	4	4	4	4	3	2	2	2	2	2	3	2	2	3	3	3	3	3	3	3	3	3	3	3	3	3	3	3	3	3	3	3	3	3	3	3	3	3	3	3	3	3	3	3	3
2	21	4	3	3	4	3	2	2	3	3	1	1	1	1	2	1	1	2	2	1	4	4	4	4	3	4	4	2	4	4	3	3	4	4	2	3	2	2	2	2	2	3	2	2	2	2	2	2	2
1	18	2	4	3	4	2	2	2	2	1	1	1	1	2	1	1	1	2	3	1	4	4	2	3	2	4	4	4	4	4	4	4	4	3	1	1	1	1	2	1	1	2	1	1	1	1	2	1	1
1	17	4	3	3	4	4	4	4	3	2	2	2	3	2	3	3	2	3	1	1	1	1	1	1	1	1	1	1	1	1	1	1	1	1	1	1	1	1	1	1	1	1	1	1	1	1	1	1	1
2	21	2	2	1	4	2	2	2	2	2	1	1	1	1	2	1	1	2	2	1	4	4	4	3	4	4	3	3	4	4	4	4	4	4	2	2	2	2	2	2	2	2	2	2	2	2	2	2	2
2	22	3	2	2	2	2	2	2	2	1	1	1	1	1	2	1	1	2	2	2	3	4	3	4	4	4	3	3	4	3	4	3	4	3	1	1	1	1	2	1	1	1	1	1	1	2	1	3	1
1	20	4	4	4	4	4	4	4	3	3	2	2	2	2	3	2	2	3	3	3	3	3	3	3	3	3	3	3	3	3	3	3	3	3	3	3	3	3	3	3	3	3	3	3	3	3	3	3	3
2	21	4	1	1	3	1	1	1	1	1	3	3	2	3	2	1	1	2	2	1	4	4	1	3	3	3	3	3	4	4	4	4	4	3	2	2	1	1	3	2	1	1	3	1	1	1	1	1	1
1	21	1	1	1	1	1	1	1	3	2	1	2	1	1	2	1	1	2	2	2	4	3	4	2	2	2	2	2	4	4	2	3	2	4	2	1	2	1	2	1	1	2	4	1	2	2	2	2	2
1	20	4	2	1	3	2	1	1	1	1	2	2	2	1	2	1	2	2	1	1	4	4	4	3	2	3	3	2	4	4	3	2	2	4	1	2	1	1	1	2	2	1	2	1	1	1	1	1	1
2	19	3	1	1	1	2	1	1	4	3	3	3	2	2	2	1	1	3	4	3	4	2	3	3	4	3	3	3	3	2	3	2	2	2	2	2	2	2	2	2	2	3	2	2	2	3	4	2	3
2	16	2	2	2	2	3	2	2	1	2	2	3	2	2	2	1	1	3	3	2	4	4	4	4	4	4	4	4	4	3	3	3	3	3	2	2	2	1	3	2	1	2	3	2	2	2	2	2	2
2	17	2	1	1	3	4	3	3	2	2	1	2	1	1	3	1	1	3	2	1	3	2	4	4	4	4	3	4	4	3	4	3	4	3	2	2	2	2	2	2	2	2	3	1	2	2	2	2	3
1	24	3	3	3	3	3	3	3	2	3	2	3	2	3	2	1	1	3	1	1	2	3	3	3	1	3	3	1	3	2	3	3	3	3	3	3	3	3	3	3	3	3	3	3	3	3	3	3	1
1	18	4	4	4	4	4	4	4	3	3	2	2	2	2	3	2	2	3	3	3	3	3	3	3	3	3	3	3	3	3	2	3	3	3	3	3	3	3	3	3	2	3	3	3	3	3	3	3	3
2	17	3	2	2	3	2	2	2	2	2	2	2	2	1	3	1	1	2	2	2	4	4	4	3	3	4	4	2	3	3	3	3	2	4	2	2	2	1	3	2	1	1	3	3	1	2	2	2	1
1	17	1	1	1	3	4	3	2	1	2	1	1	1	1	2	1	1	1	1	2	4	4	3	4	4	4	4	4	4	4	2	4	4	4	1	3	2	1	2	1	1	1	1	1	1	1	1	1	1
2	19	1	1	1	1	1	1	1	2	1	1	1	1	1	1	1	2	3	1	1	4	4	4	4	1	4	4	2	4	4	2	4	1	3	1	1	1	1	1	1	1	1	1	1	1	1	1	1	1
2	19	4	2	2	4	4	2	2	2	2	1	2	1	1	1	1	1	2	2	1	4	4	4	4	4	4	4	4	4	4	4	4	2	4	2	2	3	1	4	2	1	2	1	1	1	1	1	1	1
2	18	4	2	3	2	2	2	2	1	1	2	1	2	2	2	1	1	2	2	2	4	4	3	3	2	3	3	4	4	4	4	4	4	4	1	1	1	1	1	1	1	1	2	3	1	1	1	1	1
2	18	1	1	1	1	1	1	1	1	1	1	1	1	1	1	1	1	1	1	1	3	4	4	4	3	4	4	3	3	4	4	4	4	4	1	1	1	1	1	1	1	1	1	1	1	1	1	1	1
2	22	2	2	2	3	2	2	2	2	1	2	1	1	1	2	1	1	2	3	3	4	4	4	3	3	4	4	4	4	4	3	3	4	4	2	2	2	2	2	2	1	2	2	1	2	2	2	2	1
1	18	2	1	1	2	2	1	1	1	2	2	2	2	2	2	1	2	2	1	1	4	4	4	4	4	4	4	4	4	4	4	4	4	2	4	2	1	1	3	2	1	1	3	1	1	1	1	1	1
2	17	5	4	5	5	5	4	4	3	3	2	2	2	2	3	2	2	3	3	3	3	3	3	3	3	3	3	3	3	3	3	3	3	3	3	3	3	3	3	3	3	3	3	3	3	3	3	3	3
2	20	3	3	3	3	3	3	3	3	3	2	2	3	3	2	3	4	1	1	1	2	2	2	2	1	1	1	1	2	2	2	2	2	2	2	2	2	2	2	2	2	2	2	2	2	2	2	2	2
2	13	4	4	3	5	5	2	1	1	2	3	3	2	2	2	1	3	2	2	1	3	2	2	2	4	2	2	2	3	2	2	2	2	2	2	1	2	1	1	1	1	1	2	1	2	2	2	1	1
2	20	5	2	2	4	2	2	2	1	1	1	1	1	2	2	1	1	2	1	1	4	4	4	4	3	3	4	3	4	3	4	4	4	4	1	1	1	1	2	1	1	1	3	1	1	1	1	1	1
1	21	3	3	4	4	4	3	3	1	1	4	4	3	3	2	3	2	3	3	3	3	3	3	3	2	2	2	2	2	2	2	2	2	2	3	2	2	2	3	2	2	2	2	2	2	2	2	2	2
1	20	4	4	4	4	4	4	4	2	2	1	2	2	2	3	2	2	3	3	3	2	3	3	3	2	3	3	2	3	3	2	3	3	3	3	3	3	3	2	3	2	3	2	3	2	3	2	3	2
2	20	2	2	2	2	2	2	2	3	3	1	2	1	1	2	1	1	2	2	2	4	4	4	3	4	4	4	3	3	3	3	3	3	3	4	2	2	1	2	2	1	3	2	2	2	2	2	3	2
1	20	4	4	4	4	4	4	4	3	3	2	2	2	2	2	2	2	3	2	2	3	3	3	3	3	3	3	3	3	3	3	3	3	3	3	3	3	3	3	3	3	3	3	3	3	3	3	3	3
2	20	1	1	1	1	2	2	2	2	1	1	1	1	1	2	1	1	2	1	1	4	3	3	3	3	3	3	3	4	3	3	3	3	3	2	2	2	1	2	1	1	1	2	1	1	1	1	1	1
1	24	4	4	4	4	4	4	4	3	3	2	2	2	2	3	2	2	3	3	3	3	3	3	3	3	3	3	3	3	3	3	3	3	3	3	3	3	3	3	3	3	3	3	3	3	3	3	3	3
1	19	2	1	1	2	2	2	2	2	2	2	2	2	1	1	1	1	2	1	1	2	3	4	4	3	4	4	3	3	4	4	4	4	4	4	2	1	1	2	2	1	1	2	1	1	1	1	3	1
1	21	5	1	1	1	1	1	1	1	1	1	1	1	1	1	1	1	2	2	1	4	4	4	4	3	3	4	4	3	3	2	3	3	4	1	1	1	1	2	2	1	1	2	2	1	1	1	1	1
2	23	2	2	2	2	3	3	3	1	1	1	1	1	1	1	1	1	1	1	1	4	4	4	4	4	4	4	4	4	4	4	4	4	4	2	1	1	1	1	1	1	1	1	1	1	1	1	1	1
2	20	3	2	2	3	2	2	2	1	1	1	1	1	1	2	1	1	3	1	1	4	4	4	4	3	4	4	3	4	4	4	4	3	3	1	1	1	1	1	1	1	1	1	1	1	1	1	1	1
1	20	4	4	4	4	4	4	4	1	1	4	3	2	2	3	2	2	3	3	3	3	3	3	3	3	3	3	3	3	3	3	3	3	3	1	3	3	3	2	3	3	2	3	3	3	3	2	2	2
1	14	4	3	3	4	4	3	3	2	2	2	2	2	2	2	2	2	3	2	1	4	3	3	3	2	3	3	2	2	3	2	3	3	3	2	2	2	2	2	2	2	2	2	2	2	2	2	2	1
1	21	4	4	4	4	4	4	4	2	2	3	3	2	2	3	2	2	3	3	3	3	3	3	3	3	3	3	3	3	3	3	3	3	3	3	3	3	3	3	3	3	3	3	3	3	3	3	3	3
2	18	4	4	1	5	5	4	3	4	4	2	1	1	2	1	2	2	3	3	3	3	3	3	3	3	3	3	3	3	3	3	3	3	3	3	3	3	3	3	3	3	3	3	3	3	3	3	3	3
1	18	5	4	4	5	5	3	3	1	1	2	2	2	2	2	1	2	2	2	2	3	3	3	2	3	2	3	3	2	2	2	2	2	2	3	2	2	2	3	2	2	2	3	3	3	2	2	2	2
1	17	3	3	3	3	3	3	3	2	2	3	3	3	3	2	3	3	2	2	2	2	2	2	2	2	2	2	2	2	2	2	2	2	2	3	1	4	1	4	1	1	2	4	4	4	4	4	4	4
2	22	2	2	2	2	3	2	2	3	3	2	2	2	2	3	3	2	3	2	2	4	3	3	3	3	3	3	3	4	3	4	3	3	3	3	2	2	2	2	2	2	2	2	2	2	2	2	2	2
2	17	2	2	2	2	2	2	2	1	1	4	4	3	3	3	1	2	3	3	3	3	2	3	3	4	3	3	4	3	3	3	3	3	3	2	1	2	1	2	2	1	1	1	1	1	1	1	1	1
1	20	4	4	4	4	4	4	4	3	3	1	3	3	2	3	2	2	3	3	3	3	3	3	3	2	3	2	3	2	3	2	3	2	3	3	3	3	3	2	3	3	3	2	3	3	3	2	3	2
1	20	3	4	3	2	2	2	2	3	2	3	1	1	2	1	1	1	4	1	1	3	4	2	4	4	4	4	4	4	4	4	4	4	4	4	2	3	3	3	3	3	4	3	4	4	3	4	3	4
1	18	4	4	4	4	4	4	3	3	3	2	2	1	1	2	2	2	3	3	3	3	3	3	3	3	3	3	3	3	3	3	3	3	3	3	3	3	3	3	3	3	3	3	3	3	3	3	3	3
1	19	4	4	3	4	4	4	4	2	2	2	3	3	2	2	2	2	2	2	3	3	2	3	2	3	2	3	3	3	2	2	2	2	2	2	2	2	2	2	2	2	2	2	2	2	2	2	2	2
1	19	2	2	2	2	2	2	2	1	1	1	1	1	1	1	1	1	2	2	2	4	4	4	4	4	4	4	4	3	4	1	3	2	3	1	2	2	2	1	1	1	1	2	2	1	1	1	3	1
1	18	3	4	3	3	4	4	4	1	1	2	2	2	2	2	2	2	2	2	2	3	3	3	3	2	3	3	3	3	3	2	3	2	3	2	2	2	1	3	1	1	2	2	3	1	2	2	2	2
2	18	5	4	2	5	4	3	4	3	2	2	2	2	2	3	2	3	2	3	2	2	3	3	3	3	3	3	2	3	3	2	3	3	2	2	2	3	2	2	2	2	2	2	2	2	2	3	3	3
2	17	4	4	4	4	4	4	4	3	3	2	2	2	2	3	2	2	3	3	3	3	3	3	3	3	3	3	3	3	3	3	3	3	3	3	3	3	3	3	3	3	3	3	3	3	3	3	3	3
1	20	4	4	4	4	4	4	4	3	4	2	2	2	2	3	2	2	3	3	3	3	3	3	3	3	3	3	3	3	3	3	3	3	3	3	3	3	3	3	3	3	3	3	3	3	3	3	3	3
2	17	2	2	2	2	2	2	2	3	3	3	3	3	3	2	2	2	2	2	2	2	2	2	2	2	2	2	2	2	2	2	2	2	2	3	2	1	1	2	2	1	2	2	2	2	2	2	2	1
2	14	4	4	4	4	4	4	4	3	3	2	2	2	2	3	2	2	3	3	3	3	3	3	3	3	3	3	3	3	3	3	3	3	3	3	3	3	3	3	3	3	3	3	3	3	3	3	3	3
2	21	2	2	2	2	2	2	2	3	3	2	2	1	1	2	1	1	2	2	2	4	4	4	3	2	3	4	3	4	3	2	3	3	3	3	3	2	2	2	2	2	2	2	2	2	2	2	2	2
1	20	3	2	2	2	2	2	2	2	1	2	2	1	1	1	1	1	2	2	1	4	4	4	4	4	4	4	4	4	4	4	4	4	4	2	1	1	1	1	1	2	1	3	1	1	1	1	1	1
2	13	4	4	4	4	4	4	4	3	4	2	2	1	1	1	2	2	3	3	3	3	3	3	3	3	3	3	3	2	3	3	4	3	3	3	1	3	1	2	2	1	2	4	3	3	3	3	3	3
1	20	2	2	2	4	2	2	2	3	2	2	2	2	2	2	1	1	2	2	2	4	4	4	4	4	4	1	4	4	4	2	2	3	3	1	1	1	1	1	1	1	1	1	1	1	1	1	1	1
2	18	1	3	1	1	1	1	1	3	3	2	2	2	2	3	2	2	3	3	3	3	3	3	3	3	3	3	3	3	3	3	3	3	3	1	1	1	1	1	1	1	1	1	1	1	2	2	1	1
2	21	2	2	2	2	2	2	2	1	1	2	2	1	2	2	1	1	3	2	1	4	3	3	4	4	3	2	2	4	3	4	4	2	4	1	1	1	1	2	1	1	1	1	1	1	1	1	1	1
2	18	4	3	4	4	4	4	4	3	2	2	2	2	3	2	2	2	2	2	2	3	2	3	4	2	3	2	3	2	3	4	3	4	4	2	2	2	2	2	2	2	2	3	2	2	3	2	1	1
2	20	2	1	1	4	2	1	1	1	1	1	1	1	1	1	1	1	1	1	1	2	3	1	2	4	4	4	3	4	3	4	4	3	3	1	1	1	1	1	1	1	1	2	1	1	1	1	1	1
2	17	3	2	2	1	3	2	2	2	2	3	3	3	3	2	3	3	2	2	2	2	2	2	2	2	2	2	2	2	2	2	2	2	2	2	2	2	2	2	2	2	2	2	2	2	2	2	2	2
1	17	4	3	4	4	4	3	4	3	2	2	2	3	2	3	3	3	2	3	2	3	2	3	2	3	3	2	3	2	3	3	3	2	3	3	2	3	2	3	3	2	3	2	3	2	3	2	3	2
2	16	4	4	4	4	4	3	3	2	2	1	3	2	2	2	1	2	2	4	4	2	3	3	3	3	3	3	2	3	2	3	3	2	3	2	2	2	2	3	2	3	2	3	2	3	2	3	3	2
1	18	4	4	4	4	4	4	4	3	3	2	2	2	2	3	2	2	3	3	3	3	3	3	3	3	3	3	3	3	3	3	3	3	3	3	3	3	3	3	3	3	3	3	3	3	3	3	3	3
1	13	4	3	4	4	3	4	4	2	1	1	3	3	3	3	2	2	2	2	2	3	3	3	3	2	2	1	2	2	2	3	3	2	2	3	2	1	1	3	1	1	1	1	1	1	1	2	1	2
2	22	4	4	4	4	4	4	4	2	2	3	2	3	3	2	3	3	3	3	3	2	2	2	2	3	2	2	2	3	4	1	3	3	1	1	1	1	1	1	1	1	1	3	4	1	4	2	3	3
1	16	3	3	3	3	3	3	3	2	2	3	3	3	3	2	3	3	2	2	2	2	2	2	2	2	2	2	2	2	2	2	2	2	2	2	2	2	2	2	2	2	2	2	2	2	2	2	2	2
1	18	3	3	3	3	3	3	3	2	2	3	3	3	3	2	3	3	2	2	2	2	2	2	2	2	2	2	2	2	2	2	2	2	2	2	2	2	2	2	2	2	2	2	2	2	2	2	2	2
1	18	4	4	4	4	4	4	4	3	3	2	2	2	2	3	2	2	3	3	3	3	3	3	3	3	3	3	3	3	3	3	3	3	3	3	3	3	3	3	3	3	3	3	3	3	3	3	3	3
1	20	3	3	3	3	3	3	3	3	3	3	3	2	2	3	2	2	3	2	1	2	2	2	2	2	2	3	3	3	3	3	3	3	3	3	3	3	3	3	3	3	3	3	3	3	3	3	3	3
2	16	2	2	1	4	4	1	2	1	1	2	1	1	1	2	1	2	2	2	2	4	2	4	4	4	4	4	4	4	4	4	4	4	4	3	2	3	1	2	1	1	1	3	1	1	1	1	1	1
2	22	4	4	4	4	4	2	4	3	3	2	2	2	2	3	2	2	3	3	3	3	3	3	3	3	3	3	3	3	3	3	3	3	3	3	3	3	2	3	3	3	3	3	3	3	3	3	3	2
1	17	5	5	5	5	5	5	5	3	3	2	2	2	2	3	2	2	3	3	3	3	3	3	3	3	3	3	3	3	3	3	3	3	3	3	3	3	3	3	3	3	3	3	3	3	3	3	3	3
1	17	1	1	1	1	1	1	1	1	1	1	1	1	2	4	2	2	1	2	3	3	3	3	3	3	3	3	3	3	3	3	3	3	3	2	3	3	1	2	2	1	2	4	3	3	3	3	3	3
2	20	4	4	4	4	4	4	4	3	3	2	2	2	2	3	2	2	3	3	3	3	3	3	3	3	3	3	3	3	3	3	3	3	3	3	3	3	3	3	3	3	3	3	3	3	3	3	3	3
2	24	4	4	4	4	4	4	4	4	3	3	2	2	2	3	3	2	3	3	3	3	3	3	4	3	3	3	3	3	3	3	3	3	3	3	2	3	3	3	3	3	3	3	3	3	3	3	3	3
2	18	4	4	4	5	5	3	3	3	3	2	2	1	2	3	2	2	3	3	3	3	3	3	3	3	3	3	3	3	3	3	3	3	3	3	3	3	3	3	3	3	3	3	3	3	3	3	3	3
1	18	3	4	3	4	4	4	4	2	2	3	3	2	2	3	2	2	3	3	3	3	3	3	3	3	3	3	3	3	3	3	3	3	3	3	3	2	2	3	2	2	2	3	3	3	3	3	3	3
1	21	4	4	4	4	4	4	4	2	2	3	3	2	2	2	2	2	3	3	3	3	3	3	3	3	3	3	3	3	3	3	3	3	3	3	3	3	3	3	3	3	3	3	3	3	3	2	2	2
1	19	1	1	1	5	1	1	1	1	1	1	1	1	1	1	1	1	1	1	1	4	4	4	4	4	4	4	4	4	4	4	4	4	4	1	1	1	1	1	1	1	1	1	1	1	1	1	1	1
1	18	4	4	4	4	4	4	4	3	3	2	2	2	2	3	2	2	3	3	3	3	3	3	3	3	3	3	3	3	3	3	3	3	3	3	3	3	3	3	3	3	3	3	3	3	3	3	3	3
1	21	4	4	4	4	4	4	4	3	3	2	2	2	2	3	2	2	3	3	3	3	3	3	3	3	3	3	3	3	3	3	3	3	3	3	3	3	3	3	3	3	3	3	3	3	3	3	3	3
2	18	1	1	1	1	1	1	1	3	3	2	2	2	2	3	2	2	3	3	3	3	3	3	3	3	3	3	3	3	3	3	3	3	3	1	1	1	1	1	1	1	1	1	1	1	1	1	1	1
2	26	1	1	1	4	4	1	1	1	1	2	2	2	2	3	2	2	3	3	3	3	3	3	3	3	3	3	3	3	3	3	3	3	3	3	3	3	3	3	3	3	3	3	3	3	3	3	3	3
2	18	4	4	4	4	4	4	4	3	3	2	2	2	1	3	2	2	3	3	3	3	3	3	3	3	3	3	3	3	3	3	3	3	3	3	3	3	3	3	3	3	3	3	3	3	3	3	3	3
2	17	3	3	5	5	5	5	5	3	4	2	2	2	2	3	4	2	3	3	3	3	3	3	3	4	4	4	4	2	2	2	2	2	2	1	1	4	4	4	4	4	4	4	4	4	4	4	4	4
1	21	4	4	4	4	4	4	4	1	1	4	4	4	4	1	2	2	1	1	1	3	3	3	3	3	3	3	3	3	3	3	3	3	3	1	1	1	1	1	1	1	1	1	1	1	1	1	1	1
1	23	3	3	3	4	3	4	3	2	2	3	3	3	3	2	3	3	2	2	2	2	2	2	2	2	2	2	2	2	2	2	2	2	2	2	2	2	2	2	2	2	2	2	2	2	2	2	2	2
1	21	4	4	4	4	4	4	4	3	3	2	2	2	2	3	2	2	3	3	3	3	3	3	3	3	3	3	3	3	3	3	3	3	3	3	3	3	3	3	3	3	3	3	3	3	3	3	3	3
2	17	2	2	2	2	4	1	1	3	3	1	1	1	1	2	1	1	2	2	2	4	4	4	4	4	4	4	4	4	4	4	4	4	4	2	2	2	1	2	2	2	2	3	3	3	2	2	2	2
1	15	4	4	4	4	4	4	4	2	2	2	3	2	3	3	3	2	2	3	3	3	2	3	2	3	2	3	3	3	2	3	2	3	2	3	2	2	2	3	3	3	2	3	2	3	2	2	3	2
1	15	3	5	4	5	3	5	3	2	3	3	2	2	3	3	3	2	2	2	3	3	2	3	3	2	3	2	3	2	3	2	3	3	3	3	2	3	2	3	2	2	2	2	2	2	2	2	2	2
1	18	4	4	4	4	4	4	4	3	3	2	2	2	2	3	2	2	3	3	3	3	3	3	3	3	3	3	3	3	3	3	3	3	3	3	3	3	3	3	3	3	3	3	3	3	3	3	3	3
2	18	5	5	3	5	5	5	5	3	3	2	2	3	1	2	3	1	4	3	3	4	4	3	3	4	3	3	3	2	2	2	3	2	2	3	3	4	3	2	2	2	2	3	3	3	3	3	3	3
2	21	4	3	2	4	4	4	4	3	3	3	3	2	2	1	3	2	4	3	3	3	2	3	3	3	3	3	3	3	3	3	3	3	3	3	4	1	4	3	3	3	3	3	3	3	3	3	3	3
1	19	4	4	4	4	4	4	4	3	3	2	2	2	2	3	2	2	3	3	3	3	3	3	3	3	3	3	3	3	3	3	3	3	3	3	3	3	3	3	3	3	3	3	3	3	3	3	3	3
1	20	4	4	4	4	4	4	4	3	3	2	2	2	2	3	2	2	3	3	3	3	3	3	3	3	3	3	3	3	3	3	3	3	3	3	3	3	3	3	3	3	3	3	3	3	3	3	3	3
1	18	4	3	4	5	4	4	4	3	3	2	2	3	2	2	3	3	4	3	2	3	2	2	2	1	2	2	1	2	3	2	1	2	2	2	2	4	1	2	3	1	2	2	2	2	2	2	2	2
2	25	4	4	4	4	4	4	4	3	2	2	3	2	3	3	3	2	2	3	2	3	2	3	2	3	2	2	3	3	2	3	2	3	2	3	2	3	2	3	2	3	2	3	3	2	3	2	3	2
1	14	4	4	4	4	4	4	4	2	2	3	3	3	3	2	3	3	2	2	2	2	2	2	2	2	2	2	2	2	2	2	2	2	2	2	2	2	2	2	2	2	2	2	2	2	2	2	2	2
2	20	2	2	2	4	3	2	4	2	2	1	2	1	1	3	1	1	4	3	2	4	4	4	4	3	3	2	3	4	4	3	3	4	4	3	3	2	2	3	3	2	3	4	2	2	2	3	3	2
1	23	4	4	4	4	3	3	3	3	2	2	2	2	3	2	3	3	2	2	3	2	2	2	2	2	3	2	3	2	2	2	2	3	3	3	3	3	3	2	2	2	2	2	2	3	3	2	3	3
2	22	4	4	4	4	4	4	4	3	3	2	2	2	2	3	2	2	3	3	3	3	3	3	3	3	3	3	3	3	3	3	3	3	3	3	3	3	3	3	3	3	3	3	3	3	3	3	3	3
1	18	4	4	4	4	4	4	4	1	1	4	4	4	4	1	4	4	1	1	1	1	1	1	1	1	1	1	1	1	1	1	1	1	1	1	1	1	1	1	1	1	1	1	1	1	1	1	1	1
1	22	4	4	4	4	4	4	4	3	3	2	2	2	2	3	2	2	3	3	3	3	3	3	3	3	3	3	3	3	3	3	3	3	3	3	3	3	3	3	3	3	3	3	3	3	3	3	3	3
2	22	4	4	4	4	4	4	4	3	3	2	2	2	2	3	2	2	3	3	3	3	3	3	3	3	3	3	3	3	3	3	3	3	3	3	3	3	3	3	3	3	3	3	3	3	3	3	3	3
2	16	3	3	3	3	3	3	3	2	2	3	3	3	3	2	3	3	2	2	2	2	2	2	2	2	2	2	2	2	2	2	2	2	2	2	2	2	2	2	2	2	2	2	2	2	2	2	2	2
1	16	4	4	4	4	4	4	4	3	3	2	2	2	2	3	2	2	3	3	3	3	3	3	3	3	3	3	3	3	3	3	3	3	3	3	3	3	3	3	3	3	3	3	3	3	3	3	3	3
1	20	4	4	4	4	4	4	4	3	3	2	2	2	2	3	2	2	3	3	3	3	3	3	3	3	3	3	3	3	3	3	3	3	3	3	3	3	3	3	3	3	3	3	3	3	3	3	3	3
2	20	4	4	4	4	4	4	4	3	3	2	2	2	2	3	2	2	3	3	3	3	3	3	3	3	3	3	3	3	3	3	3	3	3	3	3	3	3	3	3	3	3	3	3	3	4	3	4	3
2	16	2	4	2	2	4	4	2	2	2	3	3	3	3	2	3	3	2	2	2	2	2	2	2	2	2	2	2	2	2	2	2	2	2	2	2	2	2	2	2	2	2	2	2	2	2	2	2	2
2	20	4	4	3	4	4	4	4	3	3	2	2	2	2	3	2	2	3	3	3	3	3	3	3	3	3	3	3	3	3	3	3	3	3	3	3	3	3	3	3	3	3	3	3	3	3	3	3	3
1	20	4	4	4	4	4	4	4	1	1	4	4	4	4	1	4	4	1	1	1	1	1	1	1	1	1	1	1	1	1	1	1	1	1	1	1	1	1	1	1	1	1	1	1	1	1	1	1	1
1	19	4	4	4	4	4	4	4	3	3	2	2	2	2	3	2	2	3	3	3	3	3	3	3	3	3	3	3	3	3	3	3	3	3	3	3	3	3	3	3	3	3	3	3	3	3	3	3	3
2	17	5	5	5	5	5	5	5	3	4	2	2	2	2	3	2	2	3	3	3	3	3	3	3	3	3	3	3	3	3	3	3	3	3	3	2	3	3	3	3	1	3	3	2	3	3	2	2	2
2	20	1	1	1	1	1	1	1	3	3	1	2	1	1	3	1	1	3	3	3	3	3	3	3	3	3	3	3	4	4	3	3	3	4	2	2	2	2	3	2	3	3	4	3	3	3	3	3	2
1	20	4	4	4	4	4	4	4	3	3	2	2	2	2	3	2	2	3	3	3	3	3	3	3	3	3	3	3	3	3	3	3	3	3	3	3	3	3	3	3	3	3	3	3	3	3	3	3	3
2	17	4	2	2	4	3	2	2	2	2	3	3	2	3	2	3	2	2	3	3	2	2	2	2	2	2	2	2	2	2	2	2	2	2	2	2	2	2	2	2	2	2	2	2	2	2	2	2	2
2	17	3	3	3	3	3	3	3	2	2	3	3	3	3	2	3	3	2	2	2	2	2	2	2	2	2	2	2	2	2	2	2	2	2	2	2	2	2	2	2	2	2	2	2	2	2	2	2	2
2	19	4	4	4	4	4	4	4	3	3	2	2	2	2	3	2	2	3	3	3	3	3	3	3	3	3	3	3	3	3	3	3	3	3	3	3	3	3	3	3	3	3	3	3	3	3	3	3	3
1	20	4	3	2	3	3	3	3	1	1	2	2	2	2	2	2	2	2	2	2	3	3	3	2	2	2	2	2	2	2	2	2	2	2	1	1	1	1	1	1	1	1	2	1	1	2	1	1	1
2	20	4	4	4	4	4	4	4	3	3	2	2	2	2	3	2	2	3	3	3	3	3	3	3	3	3	3	3	3	3	3	3	3	3	3	3	3	3	3	3	3	3	3	3	3	3	3	3	3
1	23	1	1	1	1	1	1	1	3	3	1	1	1	1	2	1	1	4	1	1	4	3	4	4	4	4	4	4	4	4	4	4	4	4	1	1	1	1	1	1	1	2	2	1	1	1	1	1	1
1	19	3	2	2	3	3	4	4	2	2	3	3	3	3	2	3	3	2	2	2	2	2	2	2	2	2	2	2	2	2	2	2	2	2	2	2	2	2	2	2	2	2	2	2	2	2	2	2	2
1	14	4	4	4	4	4	4	4	3	3	2	2	2	2	3	2	2	3	3	3	3	3	3	3	3	3	3	3	3	3	3	3	3	3	3	3	3	3	3	3	3	3	3	3	3	3	3	3	3
1	20	4	4	4	4	4	4	4	3	3	2	2	2	2	3	2	2	3	3	3	3	3	3	3	3	3	3	3	3	3	3	3	3	3	3	3	3	3	3	3	3	3	3	3	3	3	3	3	3
1	21	4	4	4	4	4	4	4	4	3	2	2	2	2	3	2	2	3	3	3	3	3	3	3	3	3	3	3	3	3	3	3	3	3	3	3	3	3	3	3	3	3	3	3	3	3	3	3	3
2	19	4	4	4	4	4	4	4	3	3	2	2	2	2	3	2	2	3	3	3	3	3	3	3	3	3	3	3	3	3	3	3	3	3	3	3	3	3	3	3	3	3	3	3	3	3	3	3	3
1	13	1	1	1	1	1	1	1	1	1	1	1	1	1	1	1	1	1	1	1	4	4	4	4	4	4	4	4	4	4	4	4	4	4	1	1	1	1	1	1	1	1	1	1	1	1	1	1	1
2	19	4	3	3	4	4	4	4	3	3	2	2	2	2	3	2	2	3	3	3	3	3	3	3	3	3	3	3	3	3	2	3	3	3	3	2	3	2	3	3	2	3	3	3	3	3	3	3	2
1	21	4	4	4	4	4	4	4	3	3	2	2	2	2	3	2	2	3	3	3	3	3	3	3	3	3	3	3	3	3	3	3	3	3	3	3	3	3	3	3	3	3	3	3	3	3	2	2	2
1	20	5	5	5	5	4	4	4	3	2	2	2	2	2	2	2	1	3	1	1	2	3	4	4	4	3	3	3	3	3	2	3	3	3	3	3	2	1	2	2	1	2	3	2	2	2	2	3	1
2	20	4	2	1	2	3	1	1	2	2	3	3	3	3	2	3	3	2	2	2	2	2	2	2	2	2	2	2	2	2	2	2	2	2	2	2	2	2	2	2	2	2	2	2	2	2	2	2	2
1	21	4	4	4	4	4	4	4	3	3	1	2	2	2	3	2	2	3	3	3	3	3	3	3	3	3	3	3	3	3	3	3	3	3	2	2	2	2	2	2	2	2	2	2	2	2	2	2	2
1	20	2	2	2	2	5	2	2	4	4	1	1	1	1	4	1	1	4	4	4	4	4	4	4	4	4	4	4	4	4	4	4	4	4	4	4	4	4	4	4	4	4	4	4	4	4	4	4	4
1	17	4	4	4	4	4	4	4	3	3	2	2	2	2	3	2	2	3	3	3	3	3	3	3	3	3	3	3	3	3	3	3	3	3	3	3	3	3	3	3	3	3	3	3	4	3	3	1	4
2	18	4	4	2	4	4	4	4	3	3	2	2	2	2	3	2	2	3	3	3	3	3	3	3	3	3	3	3	3	3	3	3	3	3	3	3	3	3	3	3	3	3	3	3	3	3	3	3	3
1	20	4	4	4	4	4	4	4	3	3	2	2	2	2	3	2	2	3	3	3	3	3	3	3	3	3	3	3	3	3	3	3	3	3	3	3	3	3	3	3	3	3	3	3	3	3	3	3	3
2	22	4	4	4	4	4	4	4	3	4	1	2	1	2	4	2	3	3	3	3	3	3	3	3	3	3	3	3	3	2	2	2	2	2	2	2	2	1	1	1	1	1	3	2	3	3	2	1	1
1	18	4	4	4	4	4	4	4	2	2	1	3	3	3	2	3	3	2	2	1	4	2	2	4	2	2	2	2	2	2	2	2	2	2	2	2	2	2	2	2	2	2	2	2	2	2	2	2	2
1	22	4	4	4	4	4	4	4	3	3	2	2	2	2	3	2	2	3	3	3	3	3	3	3	3	3	3	3	3	3	3	3	3	3	3	3	3	3	3	3	3	3	3	3	3	3	3	3	3
1	17	4	4	4	4	4	4	4	3	3	2	2	2	2	3	2	2	3	3	3	3	3	3	3	3	3	3	3	3	3	3	3	3	3	3	3	3	3	3	3	3	3	3	3	3	3	3	3	3
1	21	4	4	4	4	4	4	4	3	3	2	2	2	2	3	2	3	3	2	3	2	3	3	2	3	3	3	3	3	3	3	2	3	3	3	2	2	3	3	3	3	3	3	3	3	3	2	3	3
2	19	4	4	4	4	4	4	4	3	3	2	2	2	2	3	2	2	3	3	3	3	3	3	3	3	3	3	3	3	3	3	3	3	3	3	3	3	3	3	3	3	3	3	3	3	3	3	3	3
2	20	4	4	4	4	4	4	4	3	3	2	2	2	2	3	2	2	3	3	2	3	3	3	3	3	3	3	3	3	3	3	3	3	3	2	1	1	1	1	1	1	1	1	1	1	1	2	2	1
2	18	4	4	4	4	4	4	4	2	2	2	2	2	2	2	2	2	2	2	2	3	3	3	3	3	3	3	2	3	3	2	3	3	3	3	2	1	1	1	1	1	1	1	1	1	1	1	1	1
2	18	4	4	4	4	4	4	4	2	1	3	3	3	3	2	3	2	2	2	2	3	3	3	3	3	3	3	3	3	3	3	3	3	3	2	2	2	1	2	2	3	2	2	2	2	2	2	1	1
1	17	4	4	4	3	4	4	4	3	3	2	2	2	1	3	2	2	3	3	3	3	3	3	3	3	3	3	3	3	3	3	3	3	3	3	3	3	3	3	3	3	3	3	3	3	3	3	3	3
2	17	4	4	4	4	4	4	4	3	3	2	2	2	2	3	2	2	3	3	3	3	3	3	3	3	3	3	3	3	3	3	3	3	3	3	3	3	3	3	3	3	3	3	3	3	3	3	3	3
1	17	4	4	4	4	4	4	4	3	3	2	2	2	2	3	2	2	3	3	3	3	3	3	3	3	3	3	3	3	3	3	3	3	3	3	3	3	3	3	3	3	3	3	3	3	3	3	3	3
1	17	4	4	4	4	4	4	4	3	3	2	2	2	2	3	2	2	3	3	3	3	3	3	3	3	3	3	3	3	3	3	3	3	3	3	3	3	3	3	3	3	3	3	3	3	3	3	3	3
2	20	4	4	4	4	4	2	4	3	3	2	2	2	2	3	2	2	3	3	3	3	3	3	3	3	3	3	3	3	3	3	3	3	3	2	2	2	1	2	2	1	1	1	1	1	1	1	1	1
1	18	4	4	4	4	4	4	4	3	3	2	2	2	2	3	2	2	3	3	3	3	3	3	3	3	3	3	3	3	3	3	4	3	3	3	3	3	3	3	3	3	3	3	3	3	3	3	3	3
2	18	1	1	1	1	1	1	1	2	2	2	2	2	2	2	3	2	3	3	2	4	4	3	3	3	3	3	3	4	4	2	2	3	3	2	1	1	1	2	2	2	2	2	2	2	2	2	2	2
1	17	4	4	4	4	4	4	4	3	3	2	2	2	2	3	2	2	3	3	3	3	3	3	3	3	3	3	3	3	3	3	3	3	3	3	3	3	3	3	3	3	3	3	3	3	3	3	3	3
1	17	4	4	4	4	4	4	4	3	3	2	2	2	2	3	2	2	3	3	3	3	3	3	3	3	3	3	3	3	3	3	3	3	3	3	3	3	3	3	3	3	3	3	3	3	3	3	3	3
2	17	4	4	4	4	4	4	4	3	3	2	2	2	2	3	2	2	3	3	3	3	3	3	3	3	3	3	3	3	3	3	3	3	3	3	3	3	3	3	3	3	3	3	3	3	3	3	3	3
2	18	4	4	4	4	4	4	4	3	3	2	2	2	2	3	2	2	3	3	2	3	3	3	3	3	3	3	3	3	3	3	3	3	3	3	3	3	3	3	3	3	3	3	3	3	3	3	3	3
2	17	4	4	4	4	4	4	4	3	3	2	2	2	2	3	2	2	3	3	3	3	3	3	3	3	3	3	3	3	3	3	3	3	3	3	3	3	3	3	3	3	3	3	3	3	3	3	3	3
1	14	4	4	4	4	4	4	4	3	3	2	2	2	2	3	2	2	3	3	3	3	3	3	3	3	3	3	3	3	3	3	3	3	3	3	3	3	3	3	3	3	3	3	3	3	3	3	3	3
2	17	2	2	2	4	4	3	3	2	2	2	2	1	2	3	1	1	2	3	3	2	2	2	2	2	2	2	2	2	2	2	2	2	2	2	2	2	2	2	2	2	2	2	2	2	2	2	2	2
1	18	1	4	1	1	3	1	1	2	2	3	1	1	1	1	1	3	2	1	1	4	3	3	4	3	4	3	4	3	4	4	2	4	4	2	2	1	1	1	1	1	2	1	1	1	1	1	1	1
1	19	4	4	4	4	4	4	4	3	3	2	2	2	2	3	2	2	3	3	3	3	3	3	3	3	3	3	3	3	3	3	3	3	3	3	3	3	3	3	3	3	3	3	3	3	3	3	3	3
1	21	4	4	4	4	4	4	4	3	3	2	2	2	2	3	2	2	3	3	3	3	3	3	3	3	3	3	3	3	3	3	3	3	3	3	3	3	3	3	3	3	3	3	3	3	3	3	3	3
1	22	4	4	4	4	4	4	4	3	3	2	2	2	2	3	2	2	3	3	3	3	3	3	3	3	3	3	3	3	3	3	3	3	3	3	3	3	3	3	3	3	3	3	3	3	3	3	3	3
2	14	4	4	4	4	4	4	4	3	2	3	3	3	3	2	3	3	2	2	2	2	2	2	2	2	2	2	2	2	2	2	2	2	2	2	2	2	2	2	2	2	2	2	2	2	2	2	2	2
1	21	4	4	4	4	4	4	4	3	3	2	2	2	2	3	2	2	3	3	3	3	3	3	3	3	3	3	3	3	3	3	3	3	3	3	3	3	3	3	3	3	3	3	3	3	3	3	3	3
1	19	4	4	4	4	4	4	4	2	2	3	3	3	3	2	3	3	2	2	2	2	2	2	2	2	2	2	2	2	2	2	2	2	2	2	2	2	2	2	2	2	2	2	2	2	2	2	2	2
2	20	4	4	4	4	4	4	4	2	2	1	1	1	1	4	1	1	3	3	2	3	3	3	3	3	4	4	2	2	3	2	2	3	3	2	2	2	2	2	2	2	2	2	2	2	2	2	2	2
1	20	4	4	4	4	4	4	4	2	2	2	2	2	2	2	2	2	2	2	2	4	2	3	3	3	3	3	3	3	3	3	3	3	3	3	3	3	3	3	3	3	3	3	3	3	3	3	3	3
2	19	4	4	4	4	4	2	4	3	2	1	1	1	3	2	3	2	3	2	1	4	4	4	1	1	2	3	1	3	4	3	3	3	3	2	1	3	1	1	1	1	1	1	1	1	1	1	1	1
1	18	5	4	5	4	5	4	5	3	4	2	1	2	1	3	1	2	4	3	4	3	4	3	4	3	4	3	4	3	4	3	4	3	4	3	4	3	4	3	4	3	4	3	4	3	4	3	4	3
1	14	3	2	2	2	2	2	2	1	1	3	4	2	3	3	3	2	2	1	1	2	3	2	2	2	1	3	1	2	2	1	2	2	1	1	2	2	2	2	2	1	1	2	4	1	1	2	1	1
1	20	3	2	2	2	4	4	4	3	3	3	3	3	3	3	3	4	4	4	4	4	4	1	1	1	1	1	2	2	2	2	2	2	3	4	4	4	2	4	4	2	4	4	4	4	4	4	4	4
2	22	1	1	1	4	4	1	1	3	2	2	2	3	1	3	2	1	3	4	4	3	4	4	3	3	4	4	4	4	3	4	3	4	3	4	4	3	1	3	4	1	1	3	3	3	3	3	3	3
1	21	4	1	1	2	2	2	2	2	1	2	2	2	2	3	2	2	2	1	1	3	4	4	4	3	4	4	3	3	4	2	2	2	3	1	1	1	1	2	2	1	2	3	1	1	1	1	2	1
2	22	3	3	3	2	2	3	3	2	2	2	2	1	2	2	1	1	2	2	2	3	3	3	4	4	4	4	4	4	4	4	4	4	4	2	2	2	1	2	2	3	2	2	2	2	2	2	2	2
1	20	1	1	1	1	1	1	1	3	2	2	3	1	1	2	1	1	2	1	2	4	4	4	4	4	4	4	4	3	3	3	3	3	4	3	2	2	1	4	2	2	2	4	2	2	1	2	2	2
1	18	1	1	1	1	1	1	1	1	1	2	2	1	3	2	2	2	2	3	2	4	4	4	3	4	3	4	4	3	3	2	3	2	4	1	1	1	1	1	1	1	1	1	1	1	1	1	1	1
1	18	4	4	3	4	4	3	4	2	2	3	3	3	3	3	3	3	4	4	4	2	2	2	2	3	1	2	3	3	2	3	2	2	1	4	4	3	1	3	3	3	3	4	4	4	4	4	3	3
1	16	5	5	3	5	4	2	5	2	2	4	3	3	3	3	1	1	3	3	2	3	2	2	4	1	3	3	4	4	1	3	3	4	1	2	2	1	3	3	4	2	3	3	3	2	2	2	3	2
2	18	2	2	2	4	4	2	3	2	2	1	1	1	1	2	1	1	2	2	1	4	4	4	4	3	4	3	4	4	4	3	4	4	4	1	2	1	1	2	2	1	2	4	1	1	1	1	3	1
2	18	4	2	2	4	4	2	3	3	2	3	2	3	3	3	1	2	2	2	2	3	3	2	3	3	3	2	3	3	2	1	2	1	2	3	2	2	2	2	1	1	2	3	1	2	2	2	2	1
1	21	4	5	2	4	4	1	2	2	2	2	2	1	2	2	1	2	2	2	2	4	4	4	4	3	4	4	4	4	4	4	3	3	3	2	1	2	1	2	2	1	1	3	1	2	2	2	2	1
1	16	3	2	2	4	3	3	3	2	1	1	1	2	1	2	1	1	3	1	1	4	3	4	4	4	4	4	4	4	4	4	4	4	4	2	3	3	1	2	2	1	1	2	1	1	1	1	2	1
1	17	1	1	1	1	1	1	1	1	1	2	2	1	1	1	1	1	3	2	2	4	4	4	3	4	1	3	3	4	4	2	2	2	4	3	3	1	1	1	1	1	1	2	2	2	2	1	1	1
2	17	2	1	1	2	1	1	1	3	2	2	2	1	2	2	2	2	2	2	1	4	3	4	3	4	3	2	4	2	3	2	2	1	3	1	2	3	1	2	1	1	3	1	1	1	1	2	1	1
2	13	2	2	1	1	2	1	1	1	2	2	3	1	1	2	1	1	2	2	2	4	3	3	3	4	4	4	3	2	3	3	2	4	4	1	2	1	1	1	2	2	1	2	1	1	1	1	2	1
2	20	2	2	2	2	2	2	2	3	2	1	2	1	1	3	1	1	3	3	3	4	4	4	4	3	3	3	3	4	4	4	4	4	4	3	3	3	3	3	3	3	3	3	3	3	3	3	3	3
1	16	2	2	2	2	2	2	2	1	1	2	2	2	1	1	1	2	2	2	2	4	4	4	4	4	4	2	4	3	3	3	3	2	4	1	1	1	1	2	1	1	1	2	1	1	1	1	1	1
1	24	4	1	1	1	1	1	1	2	2	1	1	1	1	1	1	1	2	1	1	4	4	2	4	2	3	3	2	3	4	2	2	1	4	1	1	1	1	1	1	1	1	3	1	1	1	1	1	1
1	18	1	1	1	1	1	1	1	1	1	2	2	2	2	2	2	2	1	1	1	3	3	3	2	3	2	3	2	4	2	2	3	3	3	1	1	1	1	1	1	1	1	1	1	1	1	1	1	1
2	14	2	2	1	2	2	1	1	2	2	1	1	1	1	1	1	1	2	2	2	4	3	4	3	4	4	3	3	4	3	3	2	4	3	4	2	2	2	4	2	1	4	3	2	2	2	2	3	3
2	19	2	2	2	4	2	1	1	2	1	1	2	2	1	1	1	1	2	1	1	4	3	3	4	4	3	3	2	4	3	3	3	3	3	1	1	1	1	2	1	1	1	2	1	1	1	1	1	1
1	16	1	1	1	2	1	1	2	2	2	2	2	2	2	2	1	1	2	1	1	4	3	3	3	4	2	4	2	3	2	2	2	2	4	1	2	2	1	2	1	1	2	1	1	1	1	1	2	1
2	13	3	2	1	3	2	2	2	2	1	2	1	1	1	2	1	1	1	1	1	4	3	4	4	4	4	4	4	4	3	4	4	4	3	1	1	2	1	2	1	1	2	1	1	1	1	1	1	1
1	20	4	4	4	4	4	3	4	2	2	2	2	2	2	2	1	1	2	2	1	3	3	3	3	3	3	3	3	3	3	3	3	3	3	2	3	2	2	3	2	2	2	2	1	2	2	2	2	1
2	18	4	4	4	4	4	4	4	3	3	2	2	2	2	3	2	2	3	2	1	3	2	3	3	3	3	3	3	3	3	3	3	3	3	3	3	3	3	3	3	3	3	3	3	3	3	3	3	3
2	21	2	2	2	2	3	2	2	1	1	1	2	2	2	1	1	1	1	1	1	4	4	4	3	4	4	4	3	4	4	3	3	2	3	1	1	1	1	1	1	1	1	3	1	1	1	1	1	1
2	24	3	2	1	3	2	1	1	1	1	1	1	1	2	2	1	1	1	1	1	4	3	3	4	3	3	3	4	4	4	3	3	3	4	1	2	1	1	2	1	1	2	2	1	1	2	1	2	1
1	21	2	1	1	2	3	1	2	3	3	2	2	3	1	2	2	1	3	2	3	4	2	4	4	2	3	3	3	3	4	3	2	3	3	2	3	2	2	2	2	1	2	3	2	2	2	2	3	2
2	23	2	2	1	2	2	1	1	1	1	2	2	1	1	2	1	1	2	2	1	4	4	4	4	4	4	3	3	4	4	3	3	3	4	1	2	1	1	1	1	2	2	2	1	2	2	1	1	1
1	17	3	4	2	2	1	1	1	1	1	1	2	1	2	1	1	2	2	2	1	4	4	3	3	3	3	4	3	3	3	3	3	4	4	1	2	2	1	3	3	1	2	3	1	1	1	1	3	1
1	17	4	2	2	4	4	2	2	2	2	2	3	2	2	2	3	2	3	3	1	4	4	3	4	3	4	4	4	3	4	3	4	3	3	3	3	2	3	2	2	3	3	3	1	4	3	4	3	2
1	15	1	1	1	1	1	1	1	2	2	1	2	2	2	1	2	2	1	1	1	3	3	3	3	1	3	3	3	3	2	3	3	3	3	3	3	1	1	1	1	1	1	1	1	1	1	1	1	1
2	15	2	1	1	1	2	1	1	1	1	2	1	1	1	1	1	1	2	2	1	3	4	4	4	4	4	4	2	4	4	4	4	4	4	1	1	1	1	1	1	1	1	1	1	1	1	1	1	1
2	17	4	4	4	3	4	4	4	3	3	2	2	3	1	3	2	2	2	2	2	4	4	4	2	2	4	3	3	3	3	4	2	2	3	2	2	1	1	2	2	1	2	2	3	2	2	2	2	1
2	20	3	3	2	4	3	2	2	1	2	1	1	1	2	1	1	1	2	2	1	3	4	4	3	4	4	4	3	4	4	3	4	4	3	2	2	1	1	1	1	1	1	1	2	1	1	1	1	1
1	22	3	3	3	4	3	3	3	2	2	3	3	4	4	3	3	1	2	1	1	4	4	3	4	3	4	4	4	4	4	4	4	4	4	2	2	1	1	1	1	2	1	2	2	2	2	2	2	2
2	14	1	1	1	1	1	1	1	2	2	3	3	2	1	3	1	2	3	3	3	3	3	3	3	3	3	3	3	3	3	3	3	3	3	1	1	1	1	1	1	1	1	1	1	1	1	1	1	1
2	21	2	1	1	3	2	1	1	3	2	1	2	2	1	2	1	1	2	2	2	4	3	4	3	4	3	2	3	4	4	2	3	3	4	2	2	1	2	2	2	2	2	3	2	2	3	2	1	2
1	18	5	4	2	4	2	2	2	2	1	2	2	2	3	2	2	2	2	1	1	3	4	2	3	2	2	3	1	2	4	3	2	1	2	1	3	2	1	2	1	2	2	2	1	2	1	1	2	1
1	20	4	5	5	5	4	5	4	3	2	1	1	1	1	3	2	1	2	2	2	4	3	2	3	2	3	3	2	2	2	3	3	3	3	1	1	1	1	1	1	1	2	3	4	3	1	1	1	1
2	18	2	1	2	5	4	4	4	3	2	2	2	2	2	2	3	3	2	2	2	3	2	2	3	2	2	3	3	3	3	2	3	2	3	3	1	2	2	1	1	1	2	2	1	2	2	2	2	2
1	19	2	2	2	4	2	2	2	1	2	1	1	1	1	1	1	1	3	2	1	4	4	4	4	3	3	4	3	4	4	3	3	2	4	1	1	1	1	1	1	1	1	3	1	1	1	3	3	1
2	16	2	2	2	2	5	2	2	2	1	3	1	2	3	2	1	1	2	3	3	3	2	2	1	2	4	3	3	2	1	1	2	1	1	2	1	1	1	3	3	1	1	4	4	3	1	2	3	1
2	15	1	1	1	1	2	1	1	2	2	3	2	1	1	3	2	2	2	2	2	4	4	3	4	3	3	4	4	4	3	3	3	3	2	3	1	3	1	4	3	1	4	4	2	2	2	2	2	2
1	23	2	3	2	2	2	1	2	2	2	1	1	1	1	2	2	1	2	2	1	4	3	3	4	3	3	4	3	4	3	2	4	3	4	2	1	2	1	2	2	1	3	3	2	2	1	2	2	1
1	14	3	3	2	4	2	2	2	1	1	1	2	2	1	1	1	1	3	1	1	3	3	4	4	4	3	4	4	4	3	4	4	3	3	1	1	1	1	2	1	1	1	1	1	1	1	1	1	1
2	20	2	2	2	4	3	2	4	2	2	1	2	2	2	2	1	1	2	2	1	3	4	4	3	4	4	4	4	4	4	4	4	4	3	2	2	1	2	3	2	2	3	3	2	3	1	2	2	3
2	19	3	3	3	3	3	2	2	3	2	2	3	1	2	2	1	2	3	2	2	3	3	3	3	2	2	2	2	2	2	2	2	2	3	2	2	2	2	2	2	2	2	2	2	2	2	2	2	2
2	19	3	2	1	4	2	1	3	3	2	2	2	1	2	2	1	1	2	2	2	4	4	3	3	3	3	4	3	4	4	2	3	3	3	3	3	2	1	2	1	1	3	3	1	2	3	3	3	2
2	17	4	4	4	4	4	4	4	3	3	3	2	2	3	1	3	3	2	2	2	2	3	2	2	1	2	2	2	2	2	2	2	2	2	2	2	2	2	2	2	2	2	2	2	2	2	2	2	2
1	17	2	2	2	2	2	2	2	2	2	2	2	2	2	2	2	1	3	2	1	4	4	4	3	3	3	3	3	4	3	3	4	4	3	3	2	2	1	2	2	2	2	3	2	2	2	2	3	1
2	13	1	1	1	1	1	1	1	1	1	1	1	2	1	2	1	1	1	1	1	4	4	4	4	4	3	2	2	4	4	2	4	3	3	1	1	1	1	1	1	1	1	1	1	1	1	1	1	1
1	20	1	1	1	2	4	1	1	2	2	1	1	2	2	1	1	1	3	1	1	2	4	4	4	4	4	4	4	4	4	4	4	4	4	1	1	1	1	1	1	1	1	1	1	1	1	1	1	1
1	22	4	1	1	1	3	1	1	3	2	1	1	1	2	1	1	1	3	2	1	4	4	4	4	4	4	4	2	4	3	1	4	4	3	3	2	3	2	4	3	4	1	4	4	1	1	1	1	1
2	23	2	2	2	2	2	2	2	1	1	1	1	1	1	2	1	1	2	1	1	4	4	4	4	4	4	4	4	4	4	4	4	4	4	1	1	1	1	1	1	1	1	1	1	1	1	1	1	1
2	22	3	2	1	4	4	2	4	2	1	1	1	1	1	2	1	1	2	1	1	4	4	4	4	4	4	4	4	4	3	4	3	3	2	2	1	1	1	2	2	1	1	2	1	2	4	2	2	1
2	16	3	2	2	4	2	1	1	1	1	1	2	1	2	2	1	1	2	2	2	4	4	4	4	4	4	4	3	4	4	3	3	3	3	1	1	1	1	1	1	1	1	1	1	1	1	1	1	1
1	20	1	1	1	1	1	1	1	1	3	2	2	1	1	2	2	2	3	2	1	3	3	3	3	3	3	3	2	3	3	3	2	3	3	2	1	2	1	1	3	1	1	1	3	1	2	2	3	1
2	12	2	2	2	2	2	2	2	2	3	2	2	2	3	2	2	2	2	2	2	3	1	3	3	4	3	4	4	3	3	3	4	4	3	3	3	3	2	3	2	3	3	4	2	3	2	3	2	3
2	18	5	4	4	4	4	4	3	2	1	4	3	2	2	2	1	1	3	2	1	3	3	3	3	2	3	3	3	3	3	3	3	3	3	1	1	1	1	2	2	1	2	3	2	2	2	1	1	2
1	18	1	1	1	1	1	1	1	1	1	2	2	2	2	2	2	2	3	1	1	3	4	4	4	4	3	1	3	3	2	3	2	4	4	1	1	1	1	1	1	1	1	1	1	1	1	1	1	1
1	21	1	1	1	3	1	1	1	3	3	1	1	1	1	2	1	1	3	2	2	4	4	4	3	2	3	4	3	3	3	2	3	2	3	1	1	2	2	3	1	2	3	3	1	2	2	2	2	2
1	23	5	5	4	2	4	4	4	1	1	2	3	3	4	1	2	3	3	1	1	2	2	3	2	2	3	2	1	1	2	2	3	2	2	2	1	1	1	1	2	2	2	1	1	2	1	2	2	1
1	20	2	2	2	2	2	2	2	1	1	1	1	1	1	1	1	1	2	1	1	4	4	4	4	4	4	4	3	3	4	3	4	4	4	1	2	1	1	1	1	1	1	1	1	1	1	1	1	1
2	17	1	1	1	1	2	2	1	3	4	2	3	2	3	2	3	2	3	2	3	2	3	3	2	4	2	3	3	3	2	3	2	4	3	2	3	2	3	2	3	4	4	4	2	4	3	3	3	2
1	13	2	2	2	1	1	1	1	2	1	1	1	1	1	1	1	1	2	3	1	4	4	4	4	4	3	4	4	4	4	3	4	3	3	1	1	1	1	1	2	1	1	1	1	1	1	1	1	1
2	14	2	2	2	3	3	3	3	1	1	1	1	1	2	1	1	1	1	1	1	4	4	4	4	4	4	4	3	4	2	2	4	4	4	1	1	1	1	1	1	1	1	1	1	1	1	1	1	1
2	19	5	2	2	2	5	2	1	4	3	1	1	1	1	1	1	1	2	4	4	3	4	4	4	4	3	4	4	4	3	4	4	4	4	4	4	4	4	1	1	2	1	1	1	1	1	1	1	1
2	17	4	4	4	4	4	4	4	3	3	2	2	2	2	3	2	2	3	3	3	3	3	3	2	3	3	2	3	3	3	3	3	3	3	3	3	3	3	3	3	3	3	3	3	3	3	3	3	3
1	16	1	1	1	5	1	1	1	2	2	2	2	1	1	2	2	2	3	1	2	3	3	3	3	4	4	3	2	4	4	3	3	3	3	2	1	1	1	1	2	1	1	3	2	2	2	2	3	2
1	19	1	1	1	1	1	1	1	3	2	2	2	2	2	3	1	2	3	1	2	3	2	3	4	2	4	3	2	4	2	1	2	2	2	3	2	2	3	2	3	3	3	3	4	3	2	2	3	3
1	20	2	2	2	4	2	1	1	1	1	1	1	1	1	1	1	1	1	1	1	4	4	4	4	4	4	4	4	3	4	3	3	3	3	1	1	4	3	2	3	2	2	3	3	3	1	1	3	1
2	14	2	2	2	1	4	2	2	3	3	2	2	2	2	1	2	2	3	1	1	4	3	3	3	4	3	4	3	3	3	2	3	3	4	2	2	2	1	3	2	1	2	2	2	1	3	2	1	3
1	20	3	2	2	2	4	2	2	3	2	1	1	1	2	1	1	1	2	1	1	3	3	4	4	2	4	4	3	4	3	3	3	4	3	2	1	1	1	1	3	1	3	4	1	2	2	1	2	2
1	18	2	3	2	3	3	2	3	3	3	2	2	1	1	2	1	1	2	2	1	3	3	3	4	2	3	3	4	4	4	4	4	3	4	3	2	3	2	2	3	2	3	3	3	2	3	3	2	2
2	14	4	5	4	5	4	5	4	1	2	4	4	3	4	2	4	4	2	1	2	1	1	1	1	1	2	1	2	1	2	1	2	1	2	2	1	1	2	1	2	1	2	1	2	1	2	1	1	2
1	23	5	4	4	5	4	5	4	2	2	4	3	1	2	2	2	2	2	1	2	4	3	4	2	3	2	3	2	3	2	3	1	3	2	3	2	3	3	2	3	2	3	3	2	3	2	3	3	2
1	20	2	1	1	4	2	1	1	1	1	1	2	1	1	1	1	1	2	1	1	4	4	4	4	4	4	4	4	3	3	2	3	4	4	2	1	1	1	1	1	1	2	1	1	1	1	1	2	1
2	18	1	1	1	1	1	1	1	1	1	1	1	1	2	1	1	2	1	1	1	3	4	3	3	3	3	4	4	4	3	2	3	2	4	1	1	1	1	1	1	1	1	2	1	1	1	1	2	1
1	20	1	1	1	1	1	1	1	2	1	1	1	1	1	1	1	2	2	2	2	3	4	3	4	3	3	3	3	4	4	3	3	1	4	1	1	2	1	2	2	1	3	2	2	2	1	2	1	4
1	25	2	2	1	1	2	1	1	1	1	1	1	1	1	4	1	1	2	2	1	4	4	4	3	1	4	1	4	4	4	2	4	1	3	1	2	1	1	1	1	1	1	1	1	1	1	3	1	1
1	26	4	2	1	2	1	1	1	1	1	1	2	1	1	2	1	1	2	1	1	4	4	4	4	4	4	2	4	4	4	3	3	4	3	1	1	1	1	1	1	1	2	3	2	3	1	2	3	1
2	17	4	2	2	2	4	1	1	3	2	1	1	1	1	2	3	3	3	2	2	4	4	4	3	4	4	4	4	3	3	2	2	2	4	2	2	2	2	3	2	2	2	3	2	2	2	3	2	3
1	17	1	1	1	1	3	5	1	2	2	3	4	3	4	3	3	1	2	1	1	4	4	4	4	4	4	4	4	4	4	4	4	4	4	2	2	2	1	2	2	1	2	2	1	2	4	1	1	1
2	16	5	5	4	5	5	3	4	3	2	2	2	1	1	2	1	1	2	2	2	2	3	4	3	4	2	2	3	2	2	3	4	2	3	2	2	2	1	2	2	1	2	2	1	2	2	3	2	2
1	21	5	2	2	5	4	2	4	1	1	2	3	2	1	1	1	1	2	2	2	3	2	2	3	4	3	3	4	4	2	1	2	2	2	1	1	3	1	1	1	1	1	1	1	1	2	2	2	1
2	18	4	4	2	4	3	2	4	3	3	2	3	2	3	4	3	2	2	2	4	3	3	2	2	3	2	3	2	2	3	3	2	1	2	3	2	2	1	2	2	2	2	3	1	2	2	4	3	3
1	19	2	4	4	4	4	4	4	1	1	1	2	2	4	2	1	1	2	1	1	3	2	3	3	4	4	1	2	3	4	1	3	2	4	1	1	1	1	1	1	1	2	1	1	1	1	1	1	1
1	19	2	2	2	2	3	1	3	2	2	3	2	1	2	1	2	2	3	2	2	4	3	4	4	2	3	2	3	4	4	4	4	4	4	4	3	3	2	4	3	2	2	2	3	2	3	3	2	2
2	18	4	2	2	5	1	1	1	1	1	1	1	1	1	1	1	1	2	2	2	4	4	4	4	4	4	4	4	2	3	2	3	4	4	1	1	1	1	1	1	1	2	2	1	1	2	2	3	1
1	22	4	2	2	3	2	1	2	3	2	2	2	1	1	1	1	1	2	2	1	4	4	4	4	4	4	4	4	4	4	4	4	3	4	2	2	2	2	1	2	2	3	3	1	2	3	1	1	2
2	16	3	2	2	3	2	2	2	1	1	2	2	1	1	1	1	1	3	4	4	4	4	4	3	4	4	2	4	3	4	4	4	4	4	2	2	1	1	3	1	2	2	3	1	1	2	1	2	1
2	16	3	3	3	3	2	2	2	2	2	2	2	2	2	2	1	1	2	2	1	4	4	4	3	4	4	3	2	4	3	3	3	3	3	2	1	1	1	2	1	1	1	2	1	1	1	1	1	1
1	28	2	2	2	5	2	1	2	2	2	1	1	1	1	2	1	1	2	2	1	4	4	4	4	4	4	3	4	4	3	4	4	4	4	2	2	1	2	2	2	2	2	2	1	2	2	2	2	1
1	16	1	1	1	1	1	1	1	1	1	1	1	1	1	1	1	1	1	1	1	4	4	4	4	4	4	4	3	4	4	4	4	4	4	1	1	1	1	1	1	1	1	1	1	1	1	1	1	1
1	17	5	4	4	4	4	3	3	3	2	3	2	1	2	3	2	3	3	3	1	3	2	3	3	1	3	3	3	3	3	3	3	3	3	2	3	3	2	3	3	3	3	3	3	3	2	2	2	3
1	18	4	4	3	5	4	4	3	2	1	3	3	2	2	2	2	2	2	1	1	3	3	3	2	2	2	2	2	3	2	2	2	2	2	2	2	1	1	3	2	2	2	3	4	1	3	1	2	2
2	20	1	1	1	1	1	1	1	1	1	1	1	1	1	2	1	1	2	2	1	4	4	4	3	2	2	3	1	3	4	2	2	3	4	1	1	1	1	4	1	1	2	1	1	1	1	1	1	1
2	17	1	1	1	1	4	2	1	3	2	1	2	1	1	1	2	3	4	1	1	3	4	3	4	3	2	3	2	4	3	2	2	3	2	2	2	2	2	2	2	2	2	2	2	2	2	2	2	2
2	18	4	4	4	3	2	2	2	2	1	2	2	2	2	1	2	1	1	1	1	4	3	1	3	1	1	1	2	4	3	2	3	1	2	1	1	1	1	2	1	1	1	1	1	1	1	1	1	1
2	17	5	3	4	4	4	4	4	3	3	2	3	1	1	2	3	2	3	4	3	3	2	2	2	1	2	2	3	2	3	2	3	2	2	2	1	2	2	2	1	2	2	2	4	2	3	3	2	1
1	18	2	4	1	4	2	1	1	2	1	2	2	2	2	2	1	1	2	1	1	4	4	4	4	2	4	3	4	4	3	2	3	3	4	2	2	2	1	4	2	1	4	4	3	3	2	1	1	1
1	17	4	4	4	4	4	3	4	2	1	2	2	2	2	2	3	3	1	2	2	4	2	1	3	2	1	2	2	2	2	1	2	2	2	2	2	2	2	2	2	2	2	2	2	2	2	2	2	2
1	17	5	4	3	4	5	4	3	3	3	1	2	1	2	2	1	1	3	2	2	4	4	3	3	3	4	4	3	2	3	2	2	2	3	4	2	3	2	3	3	2	3	4	4	3	3	3	2	2
1	21	5	5	1	5	5	3	2	2	2	3	3	2	2	2	2	1	2	2	2	4	3	2	2	2	2	3	2	3	2	2	2	3	3	2	2	2	1	3	1	2	3	3	1	2	2	2	2	1
1	14	4	4	1	4	4	1	1	1	1	2	1	2	2	2	1	1	1	1	1	4	3	4	3	4	4	4	4	3	2	4	3	4	3	4	1	1	1	1	1	1	1	1	1	1	1	1	1	1
2	17	4	4	4	5	4	3	3	4	4	2	4	2	3	3	1	2	2	1	4	3	3	3	2	3	4	2	4	3	3	4	2	1	2	2	3	4	2	3	4	3	3	4	3	4	4	4	4	4
2	18	3	3	3	3	3	2	3	3	4	3	3	3	3	3	2	2	3	2	3	3	2	2	3	2	1	1	1	2	1	3	2	1	2	2	3	2	2	2	3	2	2	4	3	2	3	2	3	3
1	14	5	4	4	5	5	4	4	3	2	2	2	3	2	4	2	3	2	3	2	3	2	2	3	4	4	3	2	4	2	2	3	3	3	1	1	3	1	3	1	1	2	1	2	1	1	1	2	1
2	21	4	5	2	4	3	1	2	1	2	1	2	2	2	1	1	1	4	4	4	4	3	4	4	4	4	4	4	3	4	4	4	3	3	2	2	2	1	2	2	1	2	3	1	2	2	2	2	1
1	16	4	3	3	5	5	5	4	1	2	2	3	2	2	2	2	2	2	3	3	4	3	3	3	3	2	3	3	3	3	3	3	3	3	3	4	3	3	2	2	2	2	2	3	2	2	2	2	1
1	22	5	5	5	5	5	5	5	3	3	2	2	1	1	4	1	3	2	2	2	4	4	4	4	3	3	3	3	4	4	4	4	4	4	3	3	3	3	2	2	2	2	3	3	3	3	2	2	2
1	18	4	4	4	4	4	4	4	2	1	1	1	1	1	1	2	1	2	2	1	4	3	3	3	3	4	2	2	3	3	2	3	3	3	3	3	2	3	2	3	2	3	3	3	3	3	3	3	3
2	14	1	1	1	2	2	2	2	3	2	1	1	1	1	4	1	1	2	1	1	4	4	4	4	3	3	3	2	4	3	3	4	3	3	2	2	3	3	2	2	1	1	3	1	2	1	1	1	1
1	14	4	3	2	4	2	2	2	1	1	1	2	2	1	2	1	1	2	2	1	4	4	4	4	2	4	3	2	4	4	2	4	4	4	2	2	2	1	3	2	1	2	2	2	1	2	1	3	1
1	21	5	5	4	4	4	5	4	3	3	3	3	2	3	3	2	3	3	3	2	3	2	3	3	3	2	2	2	3	2	3	2	3	2	3	3	3	3	3	3	2	3	3	4	3	3	3	2	3
1	28	2	4	2	3	4	1	1	1	1	1	2	1	1	2	1	1	3	2	1	4	4	4	4	4	4	4	4	3	3	3	3	3	3	2	2	1	1	2	2	1	1	1	1	1	1	2	1	1
2	17	4	3	1	1	1	2	2	2	2	1	1	1	1	4	1	1	4	2	1	4	4	4	3	4	4	4	3	4	4	3	3	4	4	2	2	1	1	2	2	2	2	2	1	1	1	1	1	1
1	23	2	2	2	2	2	2	2	1	1	1	1	1	1	1	1	1	1	1	1	4	4	4	4	4	4	4	4	4	4	3	4	4	4	1	1	1	1	1	1	1	1	1	1	1	1	1	1	1
1	19	4	2	4	3	3	4	3	3	4	3	3	3	2	3	3	3	3	2	2	3	2	2	3	3	2	3	2	2	3	2	3	3	2	3	2	3	2	3	2	3	3	3	2	3	2	3	2	3
2	18	3	2	2	2	4	4	4	3	3	2	2	2	2	2	1	1	3	1	1	4	4	4	4	2	3	3	3	4	4	4	4	4	4	1	2	2	1	2	3	1	1	2	1	2	1	2	1	2
2	22	2	2	2	2	1	2	2	1	2	1	2	1	1	3	1	1	2	2	2	3	3	3	3	3	2	3	3	4	4	3	2	3	4	2	1	1	1	2	1	2	2	2	1	2	1	2	1	1
2	19	5	5	5	5	5	5	5	4	3	2	2	2	2	2	1	1	3	3	3	2	3	3	3	4	3	3	3	3	3	3	2	3	3	3	1	1	1	4	3	3	3	4	4	4	2	3	2	3
1	18	2	1	1	1	2	1	1	2	2	2	2	1	1	2	1	1	2	2	1	3	3	3	3	4	4	4	4	4	3	2	3	3	2	2	2	2	1	2	2	1	1	2	1	1	2	2	2	1
2	17	4	4	4	4	4	4	4	3	3	2	2	2	2	3	2	2	3	3	3	3	3	3	3	3	3	3	3	3	3	3	3	3	3	3	3	3	3	3	3	3	3	3	3	3	3	3	3	3
2	18	5	5	5	5	5	5	5	3	3	2	1	1	1	3	1	1	4	2	3	3	3	3	3	4	4	4	4	3	3	3	3	3	3	4	4	4	4	4	4	4	4	3	3	3	4	4	4	4
2	24	2	3	1	2	2	1	1	3	2	2	2	2	2	2	1	2	3	2	1	3	3	3	2	4	3	2	3	4	3	2	2	3	3	2	1	2	1	1	1	1	1	1	1	2	2	2	2	1
1	18	4	3	3	3	3	3	3	1	1	2	2	3	4	1	2	2	1	1	1	1	1	2	3	1	2	2	1	2	2	1	2	2	2	2	1	1	1	2	2	2	2	2	1	1	1	1	1	1
1	24	1	1	1	1	2	1	1	2	1	1	1	1	1	1	1	1	2	1	1	4	4	4	3	3	4	3	4	4	4	4	4	4	3	2	1	1	1	1	1	1	2	1	1	1	1	1	2	1
2	19	5	5	5	5	5	5	5	4	4	3	4	1	4	3	2	3	2	4	2	4	2	3	2	3	3	1	2	2	2	1	2	2	2	1	2	3	3	2	2	2	1	2	1	2	2	3	2	3
1	18	5	5	5	5	5	4	5	1	2	1	2	1	1	2	1	1	2	2	2	4	2	1	3	1	4	2	2	3	4	4	4	4	3	3	1	1	1	3	1	1	2	3	2	2	2	2	1	1
2	13	4	4	4	3	3	3	3	1	2	2	3	2	2	3	2	2	3	3	2	2	3	2	3	4	2	2	2	3	2	3	3	2	3	2	2	1	1	2	2	2	2	3	1	2	1	2	2	2
2	17	2	1	1	2	2	1	1	1	2	1	2	2	3	1	1	1	2	2	2	4	3	4	4	4	3	2	3	3	3	3	3	3	3	2	2	1	1	2	1	1	2	2	1	2	2	2	1	2
2	16	1	1	1	1	2	1	1	1	1	2	2	1	2	1	1	1	1	2	2	3	4	4	2	2	3	4	2	3	3	3	3	4	4	1	1	1	1	2	1	1	3	2	3	1	1	1	2	1
2	17	4	4	2	4	2	2	2	1	2	2	2	3	2	1	1	1	2	1	1	2	2	3	3	2	1	3	4	2	1	2	3	3	3	3	2	2	1	2	1	1	2	4	2	1	2	2	3	2
1	17	2	2	1	3	2	1	1	1	1	1	1	2	2	1	1	1	2	1	2	3	4	4	4	2	4	3	2	3	4	2	3	4	4	1	2	1	1	1	1	1	2	2	1	1	1	1	2	1
2	18	2	1	1	1	2	1	2	2	3	2	2	1	2	2	1	1	2	2	1	4	3	4	4	4	4	4	3	3	3	3	3	3	3	4	1	2	4	3	2	1	1	3	3	3	3	2	2	1
2	19	1	1	1	1	4	1	1	1	1	1	1	1	1	1	1	1	1	1	1	4	4	4	3	4	4	4	4	4	2	1	4	4	4	2	1	1	1	1	1	1	1	3	1	1	1	1	3	1
2	13	1	1	1	1	1	1	1	1	1	1	1	1	1	1	1	1	2	1	1	4	4	4	3	4	4	4	3	4	3	2	4	4	4	1	1	1	1	1	1	1	1	1	1	1	1	1	1	1
1	15	1	1	1	1	1	1	1	1	1	1	2	2	2	1	1	1	2	1	1	4	4	4	4	4	4	4	4	4	4	4	4	4	4	1	1	1	1	1	1	1	1	2	1	1	1	1	1	1
1	18	3	3	3	3	3	3	3	2	2	2	2	2	2	2	2	1	1	1	1	3	3	3	2	1	2	3	1	2	2	2	2	2	3	2	2	3	1	3	3	2	3	3	3	2	2	2	3	1
2	21	2	1	1	1	2	1	1	3	2	2	2	2	2	3	3	3	4	3	3	4	2	4	3	4	4	4	4	4	2	4	2	4	3	3	2	3	4	2	1	1	3	4	3	2	1	3	3	2
1	19	2	4	2	3	2	1	1	1	1	2	4	2	2	2	3	3	4	3	1	4	4	3	3	4	3	4	4	3	3	3	1	4	4	4	1	2	1	4	2	1	2	3	1	2	1	2	2	3
1	16	2	1	1	3	3	2	1	1	1	1	2	1	1	2	2	2	1	1	2	4	3	3	3	2	3	3	4	3	4	2	2	3	4	1	2	1	1	2	1	1	2	2	1	1	2	1	3	1
2	18	1	1	1	1	1	1	1	1	1	1	1	1	1	4	1	1	1	1	1	4	4	4	4	4	4	4	1	4	4	4	4	4	4	1	1	1	1	1	4	1	1	1	1	1	1	1	1	1
2	19	2	2	1	2	2	1	1	3	3	2	2	1	2	2	2	2	4	3	3	3	4	3	3	4	4	4	3	3	4	3	2	2	3	2	2	3	2	3	2	2	2	4	3	1	2	4	3	2
1	16	3	4	3	5	4	3	3	3	3	3	3	3	3	4	2	2	3	4	4	3	2	2	2	2	2	2	3	3	3	3	3	3	3	3	3	2	1	3	3	3	3	3	3	3	3	3	3	3
2	24	1	1	1	2	1	1	1	2	2	1	2	1	3	2	1	1	2	2	1	3	3	2	3	2	3	2	2	4	4	2	2	3	3	1	1	1	1	1	1	1	1	2	1	1	1	1	3	1
1	19	2	2	2	2	2	2	2	2	2	1	1	1	1	2	2	2	2	1	1	4	4	3	4	4	4	2	3	4	4	3	3	3	4	2	2	2	1	2	2	2	3	2	1	1	2	2	2	1
2	16	1	1	1	1	1	1	1	3	3	2	2	2	2	3	2	3	2	2	1	4	4	3	3	4	3	3	3	3	3	3	3	3	3	3	3	3	3	3	3	1	1	2	1	2	3	3	3	3
1	22	2	2	1	4	2	2	1	2	1	2	2	1	1	2	1	2	2	1	1	3	3	4	3	3	3	4	3	3	4	3	3	4	3	2	2	1	1	2	1	2	1	1	1	1	1	1	2	1
2	20	5	1	1	2	3	1	1	1	1	2	2	1	1	3	2	1	3	3	1	4	3	4	4	4	3	3	2	3	3	3	3	2	3	1	1	1	1	3	2	1	2	2	2	1	2	2	2	1
2	21	2	1	1	2	2	2	2	1	1	1	2	2	2	2	1	1	2	2	1	4	4	4	3	4	4	4	3	3	3	2	4	3	2	1	1	1	1	1	1	1	1	2	1	1	1	1	2	1
2	17	5	5	5	4	4	1	2	2	3	1	2	1	1	2	1	1	3	2	1	2	3	3	3	4	4	2	3	2	4	3	1	1	4	2	1	1	1	2	1	1	1	1	1	1	1	1	1	1
2	14	2	2	2	2	2	2	2	2	2	2	1	2	2	2	2	2	2	2	3	3	2	3	3	3	3	3	3	3	3	4	3	4	3	2	3	2	2	2	2	2	2	2	2	2	2	2	2	2
2	16	5	1	1	5	5	1	1	1	2	3	4	2	3	2	2	1	2	2	2	4	2	2	3	3	1	1	4	3	1	2	2	1	2	2	2	2	2	1	1	1	1	3	3	3	3	2	2	3
2	21	4	2	2	5	4	2	4	3	2	2	2	2	2	2	2	2	2	2	2	3	3	2	3	4	2	2	2	3	2	2	2	2	2	2	2	2	2	3	3	2	3	3	2	2	2	2	3	2
1	19	2	2	2	2	2	2	1	2	2	1	1	1	2	1	3	1	2	2	1	4	4	4	4	4	4	4	3	3	4	4	4	4	4	1	1	1	1	1	1	1	1	1	1	1	1	1	1	1
1	21	3	2	2	2	2	1	1	1	1	2	2	2	3	2	1	1	4	1	1	4	4	4	4	4	4	4	4	4	4	3	3	3	3	3	2	2	2	2	2	1	1	2	2	1	1	1	2	1
2	18	1	1	1	2	2	2	2	1	1	1	1	1	2	3	1	1	1	1	1	4	4	3	4	4	3	3	3	4	4	3	3	4	3	1	2	1	1	2	2	2	2	1	1	1	1	1	1	1
2	13	5	4	4	5	5	4	4	3	2	1	1	1	1	1	1	1	2	1	1	1	4	4	4	4	4	3	3	4	4	2	4	4	3	1	1	1	1	1	1	1	1	4	1	2	1	1	1	1
1	19	3	4	2	2	3	2	2	2	3	1	1	1	1	3	1	1	3	3	1	4	4	4	4	3	4	4	3	4	4	3	3	3	3	2	2	2	3	2	2	2	2	2	2	2	2	2	2	2
2	13	2	2	2	4	2	4	3	1	1	1	1	1	1	2	1	1	2	2	1	4	4	3	4	4	3	4	4	4	4	4	4	4	4	4	2	1	1	1	2	1	1	4	1	1	1	1	1	1
1	18	2	1	1	1	1	1	1	2	2	1	2	1	1	1	1	1	2	1	1	4	3	3	4	3	4	4	4	4	4	2	3	2	4	1	1	1	1	2	1	1	1	1	1	1	1	1	1	1
1	16	2	1	1	1	2	1	1	1	1	2	2	1	2	2	1	2	2	2	2	4	3	3	4	4	3	3	4	3	3	4	3	2	3	3	3	1	2	2	1	2	2	4	2	1	2	2	3	2
2	13	1	1	1	1	1	1	1	1	1	1	1	1	1	1	1	1	1	1	1	4	4	4	4	4	4	4	3	4	4	3	3	3	3	1	1	1	1	1	1	1	1	1	1	1	1	1	1	1
2	20	3	2	1	4	4	1	1	1	1	2	2	2	3	1	1	1	2	2	2	4	4	3	4	4	4	4	3	4	3	2	4	3	4	2	2	2	1	2	2	1	2	4	2	1	2	1	1	1
2	17	2	2	2	2	2	2	2	1	1	2	2	2	2	3	1	1	3	3	3	3	2	2	4	4	3	3	3	4	3	4	4	4	3	3	2	3	3	3	3	3	3	3	3	3	3	3	3	3
2	18	2	2	2	4	2	2	2	1	1	3	4	2	3	3	2	2	2	2	1	2	1	2	3	2	1	1	1	2	1	1	1	2	1	1	1	1	1	2	2	2	2	2	1	2	2	1	1	2
1	22	1	1	1	1	1	1	1	2	2	2	2	2	1	1	1	1	2	1	2	4	4	3	4	4	3	4	4	4	4	4	3	2	3	2	1	1	1	2	1	1	1	3	1	1	1	1	2	1
1	18	5	5	4	4	4	4	4	3	3	1	1	1	1	4	1	1	4	3	3	3	4	3	3	3	3	3	3	4	3	3	3	4	4	1	1	1	1	1	1	1	1	1	1	1	1	1	1	1
1	18	2	3	2	2	2	1	2	1	1	1	1	1	1	1	2	1	2	1	2	4	4	4	4	4	4	4	3	4	4	3	4	4	3	1	2	1	1	1	1	1	1	3	1	1	1	1	1	1
1	17	3	3	3	3	5	3	3	3	3	2	1	1	1	3	2	1	4	3	1	4	4	4	4	4	4	4	4	4	4	4	4	2	4	3	3	3	3	3	3	3	3	3	3	3	3	3	3	3
2	22	3	4	4	5	4	3	3	2	2	2	2	2	2	2	2	2	1	2	2	3	3	3	4	3	3	2	2	3	4	3	3	3	2	3	2	2	1	2	2	2	2	3	3	2	2	1	3	1
2	20	5	1	1	1	1	1	1	2	1	1	3	1	1	1	1	1	1	2	1	4	4	4	4	4	4	4	4	4	4	4	4	4	4	1	1	1	1	1	1	1	1	2	3	1	1	1	1	1
1	20	4	4	4	4	4	4	4	3	3	2	2	2	2	3	2	2	3	3	3	3	3	3	3	3	3	3	3	3	3	3	3	3	3	2	2	2	2	2	2	2	2	2	2	2	2	2	2	2
1	17	1	1	1	1	1	1	1	1	1	4	3	3	2	4	1	1	1	1	1	4	4	4	4	4	4	4	4	4	4	1	1	1	1	1	1	1	1	1	1	1	1	1	1	1	1	1	4	1
2	17	2	1	1	1	1	1	1	1	1	2	3	1	1	1	1	2	3	2	2	3	4	3	3	2	4	4	2	3	4	3	2	2	2	1	1	1	1	2	1	1	1	1	1	1	1	1	1	1
2	17	1	1	1	1	1	1	1	1	1	3	3	1	3	4	1	2	3	3	3	2	4	4	2	1	2	3	3	2	4	2	3	2	4	3	3	3	3	4	2	2	3	3	3	3	3	1	3	1
2	22	3	3	3	4	4	2	2	2	2	1	3	2	2	2	2	2	2	2	3	3	3	2	2	2	2	3	2	3	3	2	2	2	3	2	2	2	2	3	3	2	3	4	4	2	2	2	3	2
2	17	4	3	3	4	1	1	1	3	2	1	2	1	1	2	1	1	2	2	2	4	4	4	4	4	3	4	4	4	4	2	4	2	4	2	2	4	2	2	2	2	4	2	1	2	2	2	2	2
2	13	2	1	1	1	4	1	1	1	1	2	2	3	1	2	1	1	4	2	1	4	4	4	4	4	4	2	4	4	3	1	4	4	4	1	1	1	1	3	1	1	1	1	1	1	1	1	1	1
2	14	2	1	1	1	4	1	1	1	1	1	1	1	1	1	1	1	1	1	1	4	4	4	3	4	4	4	4	4	3	3	4	4	3	2	1	1	1	2	1	1	1	2	1	1	1	1	1	1
2	16	4	4	1	5	4	2	4	1	3	2	3	2	2	2	3	2	1	2	2	3	2	3	2	4	3	3	3	3	2	2	2	3	2	4	4	3	4	3	4	4	4	4	4	4	4	4	4	4
1	22	1	1	1	1	1	1	1	1	1	4	4	1	1	1	2	2	3	3	2	4	4	4	3	2	2	2	2	3	2	3	2	3	2	3	2	3	3	2	2	3	2	2	3	2	3	2	3	3
2	18	4	3	3	4	4	4	4	2	3	2	3	1	2	1	3	2	2	1	1	4	4	2	2	2	1	2	3	3	2	1	2	2	2	2	1	2	1	2	2	2	3	1	1	1	1	1	2	1
2	18	3	3	5	4	1	1	1	1	1	1	1	1	1	4	1	1	4	1	1	2	4	4	4	4	4	4	4	2	3	4	4	4	4	4	1	1	3	4	4	1	1	1	1	1	1	1	1	1
2	16	2	5	2	4	4	2	4	3	3	3	3	2	3	2	3	1	4	3	2	2	3	2	3	3	3	3	3	4	3	2	2	2	2	2	3	3	2	3	3	2	3	3	2	3	3	3	2	3
1	25	3	4	4	4	4	4	3	3	3	1	3	2	3	3	3	3	2	3	2	3	3	2	2	3	4	2	2	2	3	3	3	2	2	3	2	3	2	3	2	3	2	2	2	3	2	3	3	3
2	19	4	4	4	4	4	4	4	2	3	2	2	3	2	2	2	3	3	2	2	3	3	3	3	2	2	3	3	3	3	3	2	2	2	3	3	3	3	2	2	3	3	2	3	3	3	3	2	3
1	13	1	1	1	1	1	1	4	2	3	2	2	2	3	2	1	2	3	2	2	4	4	2	3	2	3	4	2	4	4	1	2	1	4	2	2	2	1	3	3	2	3	4	2	2	2	2	4	2
1	21	3	3	3	3	3	3	3	2	2	3	3	1	1	2	1	1	2	2	2	2	2	2	2	2	2	2	2	2	2	2	2	2	2	2	2	2	2	2	2	2	2	2	2	2	2	2	2	2
1	15	1	1	1	1	3	1	1	3	1	1	1	1	1	1	1	1	2	1	1	4	4	4	3	3	2	3	4	3	3	3	3	3	3	1	2	2	2	1	1	1	1	3	1	1	1	1	1	1
1	14	3	3	3	3	3	3	3	3	2	2	2	2	2	3	2	2	1	1	1	4	4	4	4	4	4	4	3	4	4	3	3	2	4	3	3	3	2	3	3	2	2	3	3	2	2	3	3	2
1	22	3	3	3	3	3	3	3	1	2	3	2	2	2	1	1	1	2	2	2	3	2	2	3	2	2	3	3	2	2	2	2	3	3	1	2	2	2	2	2	1	1	2	2	2	2	1	1	1
1	18	3	3	3	3	3	3	3	2	1	3	3	3	3	3	2	3	3	1	1	2	2	1	2	1	2	1	2	2	4	2	2	2	2	2	1	1	1	2	2	1	1	2	1	1	1	1	1	1
2	16	4	4	4	4	4	4	4	3	3	3	3	3	3	3	2	3	3	3	3	2	3	3	2	1	3	2	2	2	2	3	2	2	3	2	3	3	2	3	3	2	3	4	4	4	4	3	3	3
2	15	1	1	1	2	2	2	2	2	1	1	1	1	1	1	1	1	2	2	2	4	4	3	3	4	3	4	3	3	3	3	3	2	2	1	1	1	1	1	1	1	1	1	1	2	2	1	1	1
2	17	4	4	3	4	3	4	4	4	3	2	2	2	2	3	2	3	2	2	3	3	3	3	2	2	3	3	3	3	3	3	3	3	3	2	2	2	2	2	2	2	2	2	2	2	2	2	2	2
2	13	5	4	2	5	5	1	3	3	3	1	1	1	3	2	1	1	3	2	2	4	3	3	2	2	2	4	2	3	2	2	3	3	3	2	1	2	2	2	2	2	2	4	3	2	3	3	1	3
1	17	3	3	2	3	4	2	3	2	1	2	2	2	3	3	2	3	2	3	3	3	2	3	2	1	1	2	3	3	3	2	1	2	2	2	1	1	1	4	1	1	2	3	2	1	1	1	3	1
1	20	4	5	5	5	5	5	5	4	3	3	1	2	2	3	2	2	3	3	3	3	3	3	3	3	3	3	3	3	3	3	3	3	3	3	3	4	3	3	3	3	3	3	3	3	3	3	3	3
1	17	2	3	3	3	3	2	3	3	2	2	2	2	2	2	1	1	2	3	3	3	2	3	2	1	2	3	4	3	1	3	3	1	3	4	2	3	2	3	2	2	2	4	3	2	1	2	2	2
1	21	5	1	1	5	1	1	1	4	3	1	1	1	1	1	1	1	3	3	1	4	4	4	4	4	4	4	4	4	4	4	4	4	4	1	1	1	1	1	1	1	1	4	1	1	4	4	1	1
1	20	3	1	1	3	1	1	1	2	2	2	3	2	1	2	2	2	3	2	2	3	4	4	3	3	4	2	2	3	4	4	3	4	3	2	2	2	3	3	4	3	2	3	3	4	4	1	3	2
2	18	5	2	2	2	4	1	4	2	2	2	4	2	2	2	2	2	1	1	1	2	2	2	2	2	2	1	1	2	2	2	2	2	2	2	1	1	1	1	2	1	1	1	1	1	1	2	1	2
1	19	3	2	3	3	3	3	3	2	2	3	3	3	3	2	3	3	2	2	2	2	2	2	2	2	2	2	2	2	2	2	2	2	2	2	2	2	2	2	2	2	2	2	2	2	2	2	2	2
1	16	1	1	1	1	1	1	1	1	3	3	4	2	3	4	3	1	4	4	4	4	4	4	3	1	1	1	4	3	4	1	1	1	4	1	1	3	1	4	2	1	1	4	4	4	4	4	4	1
1	20	4	2	2	1	1	1	1	1	1	3	3	2	2	2	1	1	2	2	1	4	4	3	3	4	4	4	4	2	2	1	2	3	3	2	3	1	1	2	1	1	1	1	2	2	1	1	1	1
1	14	2	1	1	4	2	1	2	1	2	1	2	1	2	2	2	2	4	2	3	4	3	3	4	4	3	2	2	4	3	3	3	2	4	2	2	3	2	2	2	1	2	3	1	3	3	3	2	2
1	20	4	1	1	4	4	2	4	3	3	2	2	1	1	3	2	2	3	2	1	4	4	4	3	4	2	3	3	4	4	4	4	4	4	2	1	1	1	3	1	1	2	3	2	1	1	2	1	1
1	25	3	3	2	2	3	3	3	3	3	3	3	2	3	3	3	2	2	3	2	2	3	2	2	2	3	2	3	2	3	2	3	2	3	2	3	3	2	3	2	2	2	2	2	2	2	3	2	3
1	18	3	3	3	3	3	3	3	3	3	2	2	2	2	2	3	2	3	3	3	3	3	3	2	2	1	3	3	3	2	3	3	2	2	2	1	1	1	1	2	2	2	3	3	2	2	2	1	1
1	20	5	3	3	3	3	4	3	3	3	2	2	2	2	3	3	3	2	3	4	4	2	3	3	3	2	3	3	2	2	4	3	2	3	3	3	3	2	3	2	3	3	3	2	2	2	3	4	3
1	19	1	1	1	1	1	1	1	3	3	3	3	3	3	3	1	1	4	3	3	4	4	4	4	2	2	2	4	4	4	2	4	4	4	1	1	1	1	1	1	1	1	3	3	2	2	4	4	4
2	19	4	3	3	4	3	3	4	2	1	1	2	2	1	2	1	1	1	1	1	4	3	4	4	4	4	4	4	4	4	4	4	3	4	2	1	1	1	1	1	1	1	3	1	1	1	1	2	1
2	19	4	4	2	4	4	2	3	4	4	2	2	1	2	2	2	2	4	3	3	4	3	3	3	2	2	3	3	2	3	2	2	3	3	3	3	3	1	2	2	2	2	3	2	2	3	3	1	3
1	23	1	1	1	1	1	1	1	3	2	1	2	1	1	2	2	2	2	2	2	3	3	3	3	2	1	2	3	3	3	2	3	3	3	3	2	3	2	3	3	3	3	3	2	3	3	2	2	2
2	17	2	2	1	2	1	1	1	2	2	2	3	2	2	1	1	1	2	3	1	4	4	4	3	4	3	3	4	2	2	3	1	1	1	1	3	1	2	2	1	2	2	3	2	1	1	2	1	2
2	19	2	2	2	2	4	1	1	2	2	1	3	1	1	2	1	1	3	3	3	4	3	3	3	4	3	4	3	4	2	2	2	3	4	3	1	1	1	1	1	1	1	4	2	1	2	2	3	1
1	19	2	2	1	1	1	1	1	1	1	2	2	1	1	1	1	1	2	3	1	4	4	4	4	4	4	4	3	4	4	4	3	2	2	1	2	1	1	2	1	1	1	1	3	1	1	1	2	1
1	20	2	2	2	2	2	2	2	2	1	2	1	2	2	3	2	2	2	1	1	4	4	3	4	3	3	3	2	3	3	2	3	3	3	3	2	1	1	3	1	1	1	1	1	1	1	1	1	1
2	20	2	1	1	3	1	1	1	1	1	2	2	1	3	1	1	3	1	1	1	3	3	2	3	4	4	3	3	2	3	2	4	2	4	1	1	1	1	1	1	1	1	1	1	1	1	1	1	1
2	18	4	4	4	4	3	4	3	3	3	3	3	2	1	3	2	2	2	4	4	3	3	3	3	2	3	3	2	3	3	3	3	3	3	3	2	3	3	3	3	3	3	3	3	3	3	3	2	3
1	18	4	4	4	4	4	4	4	3	2	3	2	3	2	2	2	2	2	3	3	2	3	2	3	3	2	3	3	2	3	3	3	3	2	3	2	3	3	2	3	3	3	2	3	2	3	3	3	2
2	25	5	4	1	5	5	1	1	1	1	1	1	1	1	1	1	1	1	1	1	4	4	4	4	4	4	4	4	4	4	3	3	3	3	1	1	1	1	1	1	1	1	2	1	1	1	1	1	1
1	20	2	3	2	2	3	2	2	2	2	2	3	3	3	2	2	3	2	2	3	2	2	3	2	2	1	2	3	2	3	2	2	2	2	1	2	2	3	2	3	2	2	2	1	3	2	2	2	3
1	17	2	2	3	5	4	4	4	4	2	2	3	2	2	1	2	2	2	1	2	3	1	3	3	4	4	2	2	3	3	2	3	1	3	2	3	2	1	1	2	3	1	3	3	2	2	2	1	2
2	21	2	2	1	2	3	2	2	2	2	1	1	1	1	1	1	2	2	2	1	4	3	2	4	4	4	3	3	4	4	4	3	4	3	1	1	1	1	1	1	1	1	1	2	1	1	1	1	1
1	16	4	4	4	4	4	4	4	2	1	3	1	1	1	2	2	2	1	1	1	3	3	3	3	3	3	4	4	3	3	3	3	3	3	1	1	1	1	2	2	2	2	2	2	2	2	2	2	2
1	21	4	2	1	1	1	1	1	4	4	2	2	2	2	3	2	2	3	3	3	4	4	3	4	3	4	3	4	3	4	3	4	3	4	3	4	2	3	4	3	1	2	3	4	4	3	3	2	2
2	22	3	2	2	2	2	1	1	2	2	2	3	2	1	2	1	1	2	2	1	4	4	4	4	4	4	4	3	4	3	2	3	2	3	1	2	1	1	3	3	1	2	2	1	2	2	2	2	2
1	18	3	3	3	3	3	3	3	2	2	3	3	3	3	2	3	3	2	2	2	2	2	2	2	2	2	2	2	2	2	2	2	2	2	2	2	2	2	2	2	2	2	2	2	2	2	2	2	2
1	21	3	2	2	3	2	1	1	2	1	1	1	1	1	1	1	1	2	2	2	4	4	4	4	4	3	4	4	4	4	3	3	3	4	2	1	2	1	3	3	1	2	3	3	1	2	2	2	1
2	13	4	2	1	1	1	1	1	1	3	2	2	1	2	2	1	1	4	3	4	4	2	3	4	2	4	4	3	4	3	2	3	3	2	2	1	1	1	2	2	1	2	3	1	1	2	2	1	1
2	20	5	5	5	5	5	5	5	4	4	2	2	1	2	3	2	1	3	3	4	3	4	3	4	3	4	3	4	3	3	3	4	3	3	4	3	4	3	4	3	4	4	3	4	3	4	3	4	3
1	17	4	3	3	4	2	2	2	2	2	2	3	2	3	3	2	2	3	2	2	3	3	2	3	2	2	3	2	3	2	2	2	1	3	2	3	2	1	2	2	2	2	4	2	2	2	2	2	1
1	20	4	5	4	4	5	4	4	1	1	2	2	2	2	2	2	2	2	1	1	3	3	3	3	2	3	3	3	3	3	3	3	3	3	2	1	1	1	1	1	2	2	3	2	1	1	1	1	1
2	21	3	2	2	2	3	1	1	1	1	1	1	1	1	2	1	1	4	3	3	4	4	4	4	4	4	4	4	2	3	3	3	1	2	2	1	3	1	3	2	2	4	4	4	4	4	3	1	3
1	20	1	1	2	1	2	2	2	3	2	1	1	1	1	1	1	1	4	3	1	4	2	3	2	3	2	3	3	3	4	2	4	3	3	3	2	3	2	4	2	1	3	3	2	2	2	2	2	2
1	21	3	3	2	3	3	2	3	3	2	3	3	2	1	4	2	3	2	3	2	2	2	2	2	3	3	2	1	1	1	1	3	3	4	3	1	2	1	1	1	1	1	1	1	1	1	1	1	1
2	17	4	5	4	5	4	5	4	4	3	2	2	1	1	3	2	2	3	3	3	3	3	3	2	2	3	3	3	4	3	4	4	3	3	3	3	2	3	4	3	2	2	3	3	4	3	3	4	3
1	18	4	3	3	5	5	2	2	2	2	1	3	3	3	2	3	1	2	1	1	2	4	3	3	2	3	2	2	2	2	2	2	2	2	2	2	2	2	1	2	2	1	2	2	2	2	2	2	2
2	18	5	4	4	5	4	4	4	3	3	2	2	2	2	3	2	2	3	3	3	3	3	3	4	3	3	3	2	3	3	2	3	3	3	1	3	3	3	3	3	3	3	3	3	3	3	4	3	4
1	16	3	2	1	2	1	1	2	1	1	2	1	1	1	1	2	2	1	1	1	3	4	4	4	4	4	4	3	2	3	2	3	3	4	1	1	2	1	1	1	1	2	2	1	1	1	1	1	1
1	12	2	3	2	3	2	2	2	2	1	4	1	1	1	3	1	1	3	3	2	4	4	3	3	4	4	3	3	4	3	3	3	3	3	2	1	1	1	1	1	1	1	1	1	1	1	1	1	1
2	18	2	2	1	3	5	2	2	3	2	1	2	2	1	1	2	1	2	3	1	3	4	4	3	3	3	4	4	4	4	3	2	2	3	3	1	1	1	2	1	1	1	2	1	1	2	1	1	1
1	19	2	1	1	3	2	2	1	1	1	2	2	1	1	1	1	1	2	1	1	4	4	4	3	4	3	4	2	3	3	3	2	2	4	1	1	1	1	1	1	1	1	1	1	1	1	1	1	1
2	14	5	2	1	4	3	1	1	1	1	1	1	2	2	2	1	1	2	1	1	4	3	4	4	4	4	2	3	4	3	2	4	3	3	1	1	1	1	1	1	1	2	3	1	1	1	1	1	1
1	18	4	4	3	4	4	3	3	3	2	2	3	3	2	3	3	2	2	3	4	3	2	3	3	2	3	4	3	2	3	3	2	3	3	3	2	3	3	3	2	3	3	2	3	3	3	2	3	3
1	20	4	3	3	4	4	4	3	1	2	2	2	2	2	1	3	2	3	1	1	3	3	3	4	3	2	3	3	2	3	2	2	3	3	2	3	2	2	2	3	3	2	2	2	1	3	3	3	2
1	24	3	3	3	4	4	2	4	3	2	2	4	3	4	3	1	1	2	3	3	4	4	3	4	2	1	2	2	3	1	1	2	1	4	1	2	2	1	3	2	3	2	4	2	2	1	2	3	1
1	20	4	3	2	5	4	2	2	2	2	1	2	2	2	2	1	3	1	2	2	3	2	3	2	2	3	2	2	2	3	2	2	2	3	3	2	2	1	2	1	1	2	3	1	2	2	2	3	2
2	21	2	4	3	2	2	2	2	3	3	1	1	1	2	3	1	1	3	2	1	4	3	4	4	4	4	4	3	4	4	2	3	4	4	3	2	1	1	1	1	1	1	2	1	1	1	1	1	2
1	18	4	1	1	4	2	2	1	1	2	1	1	1	2	2	1	1	4	2	2	4	4	1	4	1	4	4	4	4	3	2	2	4	4	1	2	2	2	3	3	1	1	4	1	4	2	3	3	1
1	18	3	3	3	3	3	3	3	1	1	4	4	4	4	1	4	4	1	1	1	1	1	1	1	1	1	1	1	1	1	1	1	1	1	2	2	2	2	2	3	1	1	1	1	1	1	1	1	1
2	22	3	1	1	3	1	1	1	1	1	2	2	1	1	3	1	1	2	2	2	4	4	4	3	2	4	3	2	3	2	2	2	2	2	2	2	2	1	2	1	1	2	2	2	2	2	1	2	2
1	20	5	4	4	4	3	4	4	3	3	1	2	1	3	3	1	2	4	4	3	3	4	4	3	3	3	3	3	3	3	2	4	2	4	3	3	4	3	4	3	4	3	3	4	3	4	3	4	3
1	21	1	1	1	5	1	1	1	3	1	2	1	1	1	2	1	1	2	1	1	3	4	3	4	4	3	4	4	3	2	4	4	4	2	1	1	1	1	1	1	1	2	2	1	1	1	1	1	1
1	15	5	4	5	4	4	5	4	3	2	1	2	3	3	2	4	3	1	2	2	3	2	2	3	2	2	3	3	3	2	3	3	2	3	3	2	3	2	2	3	2	3	3	2	3	3	3	3	3
1	22	1	2	1	3	2	1	4	1	1	1	1	1	2	1	1	1	1	1	2	3	4	3	3	4	3	3	4	4	3	4	3	4	4	2	1	2	1	1	2	1	3	3	2	2	2	1	2	1
1	14	2	2	2	2	2	2	2	1	2	1	3	1	1	1	2	1	3	2	2	3	4	4	4	4	4	4	3	3	2	3	3	2	3	2	2	1	1	3	1	1	1	1	1	2	1	2	3	2
2	16	4	1	1	4	4	1	1	1	1	1	1	1	1	1	1	1	2	1	1	3	3	2	3	4	4	4	4	4	4	4	4	4	4	3	1	1	1	1	2	1	1	3	1	1	1	1	2	1
2	21	4	3	4	5	4	3	4	4	3	2	3	2	2	3	1	3	3	3	3	4	4	2	3	3	2	3	2	4	2	1	2	4	4	1	1	1	1	2	3	1	2	4	1	2	2	3	2	1
2	14	2	2	2	2	4	2	2	1	1	1	2	1	2	2	1	1	1	1	2	4	2	4	4	4	3	3	4	4	3	2	3	2	3	1	1	1	1	1	1	1	1	2	1	1	1	1	2	1
1	18	2	2	1	4	3	3	3	1	1	3	3	3	3	3	2	2	1	1	1	2	1	2	2	2	2	3	3	2	3	2	2	2	2	1	1	1	1	2	1	1	1	2	1	1	1	1	2	1
1	17	4	3	4	4	4	3	4	2	1	2	4	2	3	3	4	2	2	3	3	2	3	2	3	3	3	3	2	3	2	3	2	3	2	3	2	4	3	2	1	3	2	2	3	2	3	2	2	1
2	13	2	2	1	4	1	1	1	1	2	2	2	2	3	2	2	3	3	3	2	4	4	2	4	2	3	4	4	4	2	3	2	3	3	2	1	2	1	2	3	1	3	3	2	2	2	2	2	2
1	17	2	2	2	2	1	1	1	2	1	1	2	1	1	2	4	2	1	4	1	4	4	3	3	3	3	4	2	3	4	1	3	3	3	1	2	1	1	1	1	1	1	2	3	3	3	3	3	3
1	19	4	4	4	4	4	4	4	3	2	2	2	2	2	2	2	2	3	2	2	4	3	3	3	3	3	3	3	3	3	3	3	3	3	3	3	2	2	1	1	2	2	2	1	1	2	2	2	1
2	21	1	1	1	4	2	1	1	1	1	1	2	1	2	1	1	2	1	1	1	4	3	3	4	3	3	2	2	4	3	3	3	2	3	1	1	1	1	1	1	1	1	1	1	1	1	1	1	1
1	19	2	2	2	3	2	2	2	2	2	1	2	2	2	1	1	1	2	1	2	4	4	4	4	4	4	4	4	4	3	3	4	2	2	1	1	1	1	2	2	2	2	2	1	2	2	2	3	2
2	16	4	3	2	4	3	2	3	4	4	3	3	2	3	3	3	3	4	3	4	3	3	2	2	2	1	4	3	3	3	2	2	2	3	4	3	4	3	4	4	3	4	4	4	4	4	4	4	3
2	26	4	2	1	4	3	1	2	2	1	1	2	1	1	1	1	1	3	1	1	4	3	3	3	3	4	3	3	4	4	2	3	4	3	1	2	1	1	3	1	1	1	2	1	1	1	2	2	1
2	19	4	3	3	4	4	3	3	1	2	2	3	3	2	2	2	2	2	2	1	3	3	2	2	3	2	3	2	3	3	3	3	3	3	2	2	2	2	3	3	3	3	3	1	2	3	2	2	2
2	14	2	2	1	4	2	2	1	1	1	1	2	1	2	1	1	1	2	3	1	3	3	3	3	4	4	3	3	3	4	4	4	3	2	1	2	1	1	1	1	1	1	3	1	1	1	2	2	1
2	19	2	2	2	4	2	2	2	1	2	2	2	3	3	2	2	2	3	3	3	2	2	2	3	2	2	1	3	2	2	2	2	2	2	2	3	2	1	2	2	2	2	3	2	2	2	2	2	2
1	21	4	4	4	4	4	4	4	1	1	2	2	2	2	2	1	2	3	3	3	3	3	3	3	3	3	3	3	3	3	3	3	4	3	1	1	1	1	2	1	1	1	1	1	1	1	1	1	1
1	21	1	1	1	1	1	1	1	1	1	2	1	4	4	1	4	2	1	1	1	4	4	4	4	4	4	4	4	4	4	4	4	4	4	1	1	1	1	1	1	1	1	1	1	1	1	1	1	1
1	20	4	4	2	3	3	3	3	4	3	1	1	2	2	3	2	2	1	1	1	4	4	4	1	3	3	1	3	3	3	1	1	1	3	3	3	4	4	4	3	1	3	3	1	3	4	3	3	3
2	17	3	3	3	5	5	4	3	3	2	2	3	3	2	3	3	2	2	2	1	2	1	1	2	2	3	3	2	4	4	4	4	4	4	3	1	1	1	3	3	3	1	1	1	1	1	3	3	2
2	20	4	4	4	4	4	4	4	3	3	2	2	2	2	3	2	2	3	3	3	3	3	3	3	3	3	3	3	3	3	3	3	3	3	3	3	3	3	3	3	3	3	3	3	3	3	3	3	3
1	20	1	1	1	1	1	1	1	2	2	3	3	1	1	1	1	1	2	1	1	4	4	4	3	3	3	3	3	3	3	3	3	3	3	2	2	2	2	2	2	2	2	2	2	2	2	2	2	2
1	18	5	5	5	5	5	5	5	4	4	2	2	2	2	4	1	1	3	3	4	4	3	4	3	4	3	3	4	3	3	4	4	4	3	4	3	4	3	4	4	3	4	4	3	3	3	3	3	3
1	22	4	4	4	4	4	3	4	3	3	2	2	2	2	3	2	2	3	3	3	3	3	3	3	3	3	3	3	3	3	3	3	3	3	3	3	3	3	3	3	3	3	3	3	3	3	3	3	3
1	22	4	4	1	2	1	1	1	1	1	2	2	1	1	3	2	2	3	1	1	3	2	3	4	3	3	3	3	4	4	4	4	4	3	1	1	1	1	2	2	2	2	3	3	2	2	2	3	1
1	17	4	2	2	5	4	2	4	1	1	1	1	1	1	3	1	1	3	3	2	4	4	4	4	4	3	4	4	3	4	4	4	4	4	2	4	1	1	3	2	1	3	4	2	1	2	1	2	1
2	21	2	2	2	3	2	1	1	2	2	1	2	1	2	2	1	1	2	2	2	4	4	4	4	3	3	3	3	4	3	3	4	4	4	2	2	1	1	2	2	2	2	2	1	1	2	2	2	1
1	19	5	4	5	4	5	4	5	1	1	2	2	1	2	2	2	3	1	1	1	3	4	3	4	2	3	2	3	4	3	2	2	3	2	2	1	1	1	1	1	1	1	2	1	1	1	1	1	1
2	14	1	3	1	1	3	1	1	2	1	1	2	1	1	2	1	1	1	1	1	4	4	4	3	4	3	4	3	4	3	4	4	4	4	2	1	1	1	1	1	1	1	2	1	1	1	1	1	1
2	17	4	4	4	4	4	4	4	3	2	2	2	2	2	3	1	1	3	3	3	3	3	3	3	2	3	2	2	3	3	2	3	2	3	2	2	2	1	3	2	1	1	2	2	1	1	1	1	1
1	20	5	4	3	5	4	3	2	2	3	1	1	1	2	2	2	2	2	2	2	4	2	3	4	2	2	3	2	3	3	2	3	2	2	2	2	2	1	2	2	2	3	2	2	1	2	2	3	1
2	18	4	4	4	5	5	4	3	1	1	2	1	2	2	2	2	2	2	3	2	4	4	2	2	1	2	2	2	2	3	3	3	3	3	2	1	2	1	2	2	1	2	2	1	1	2	3	2	2
1	20	5	4	5	5	4	5	5	2	2	2	2	2	2	3	1	1	3	2	2	4	3	4	3	2	3	3	3	4	3	3	3	4	3	3	3	2	1	3	3	4	4	3	4	3	3	2	3	2
1	14	1	5	1	1	1	1	1	1	1	1	1	1	1	1	1	1	4	4	1	4	4	4	3	4	4	4	4	4	4	4	4	4	4	1	1	1	1	1	1	1	1	1	1	1	1	1	1	1
1	18	4	5	5	5	5	5	5	3	2	1	1	2	2	1	2	2	3	2	2	3	3	3	3	3	3	3	3	3	3	3	3	3	3	2	2	3	1	2	2	1	2	2	1	2	2	2	2	1
1	19	4	1	1	1	1	1	1	3	2	2	2	1	1	2	1	1	3	2	2	3	3	3	3	3	3	3	3	3	3	3	3	3	3	3	3	3	2	3	3	2	3	3	3	3	3	3	3	3
2	18	5	5	5	5	5	5	5	2	2	2	2	3	3	2	2	3	2	3	2	2	1	2	2	3	2	2	1	2	2	3	3	2	2	2	1	2	3	3	2	3	2	3	2	2	3	3	2	2
2	23	1	1	1	5	1	1	1	1	1	1	1	1	1	1	1	1	1	4	4	4	4	4	4	4	4	4	4	3	1	4	2	4	4	1	1	1	1	1	1	1	1	1	1	1	1	1	1	1
2	21	2	2	2	2	2	2	2	2	1	1	2	1	2	1	1	1	2	1	1	4	3	3	4	3	3	3	3	4	4	3	3	3	3	2	1	1	1	1	1	1	2	2	1	1	1	1	1	1
2	15	2	1	1	2	2	1	1	1	1	1	1	1	1	2	1	1	2	2	1	4	3	3	3	2	4	3	2	4	3	3	3	3	3	2	1	1	1	2	2	1	1	1	1	1	1	1	1	1
2	16	2	1	1	1	3	2	1	1	1	1	1	1	1	1	2	1	1	1	1	3	4	4	4	2	4	2	3	4	4	1	3	4	4	1	1	1	1	2	1	1	1	3	1	1	1	1	2	1
2	17	4	3	3	4	3	3	3	2	3	2	2	2	3	2	2	2	2	3	2	3	3	3	2	2	3	3	2	3	2	3	3	2	3	3	2	3	1	2	2	1	2	2	3	3	2	3	2	3
2	13	5	2	3	5	5	3	3	2	3	2	2	1	3	1	2	2	3	1	2	3	2	3	3	2	4	3	3	3	3	2	2	3	3	2	2	2	1	2	2	1	1	3	1	2	2	1	2	1
1	18	1	4	1	1	5	1	1	4	1	2	2	2	2	1	1	1	1	1	1	4	4	4	4	4	4	4	3	3	3	4	4	3	3	1	1	1	1	1	1	1	1	1	1	1	1	1	1	1
2	19	3	2	1	3	3	1	2	1	2	2	1	2	2	2	1	1	2	2	1	4	4	4	4	4	3	4	4	4	3	3	3	3	2	2	2	1	1	1	1	1	2	2	2	3	1	2	1	1
2	13	5	3	4	4	5	3	5	1	3	1	3	1	1	2	1	1	3	2	1	4	2	3	4	2	2	4	2	3	3	1	2	1	2	1	1	1	1	2	2	1	1	1	1	2	2	1	2	1
1	20	4	2	1	4	2	1	1	1	2	1	1	1	1	1	1	1	2	1	1	4	4	3	4	4	4	4	3	4	4	2	3	4	4	1	1	1	1	1	1	1	1	2	1	1	1	2	1	1
1	21	3	3	1	3	2	1	1	2	1	1	1	2	1	1	1	1	2	1	1	4	4	4	4	3	4	4	3	4	4	3	4	3	4	2	2	2	1	2	2	1	2	2	1	1	2	2	2	2
1	21	3	4	1	2	2	1	2	2	2	1	2	1	2	2	2	1	2	2	1	4	4	4	4	2	4	3	3	3	3	2	4	1	4	2	3	2	2	2	2	2	2	2	2	2	2	2	2	2
1	21	1	2	1	1	1	2	1	1	1	1	1	1	1	3	1	1	2	2	1	4	4	4	3	4	3	4	3	3	3	3	3	2	3	3	3	2	2	4	3	2	2	3	2	3	3	3	2	3
1	16	2	1	1	4	1	3	1	1	2	1	1	1	1	3	1	1	2	1	2	4	4	4	3	2	3	3	3	4	4	4	4	4	1	1	1	4	1	1	1	1	1	1	1	1	1	1	1	1
1	20	4	5	4	5	5	5	5	2	2	2	2	2	2	3	2	2	3	3	3	3	3	3	3	3	4	3	4	3	3	3	3	3	3	3	3	3	3	3	3	3	3	3	3	3	3	3	3	3
2	17	3	3	2	3	1	3	1	2	1	2	2	2	2	2	1	1	2	1	2	4	4	4	4	4	4	4	4	4	3	1	3	2	3	3	1	1	1	2	1	1	1	1	1	1	1	1	1	1
1	21	5	5	4	5	4	5	4	1	1	4	4	4	1	3	1	2	4	3	4	4	4	4	4	3	3	4	4	3	2	4	3	4	3	4	4	3	3	4	3	4	4	4	4	4	4	4	3	3
1	19	4	3	2	4	4	1	1	1	2	2	4	2	4	3	2	2	1	3	1	3	1	3	1	3	1	3	1	3	1	3	1	3	4	1	2	1	1	1	1	1	1	1	1	1	1	1	1	1
2	20	1	1	1	1	1	1	1	1	1	2	2	2	1	1	1	2	3	3	1	3	3	4	3	4	3	3	4	3	2	4	4	3	3	1	1	1	1	1	1	1	1	3	2	1	1	2	1	1
1	18	1	1	1	5	2	1	1	1	1	2	2	1	1	1	1	1	2	2	1	4	4	4	4	4	4	4	3	4	3	4	3	2	2	2	1	2	1	4	2	1	1	3	1	2	1	2	2	1
1	18	4	3	3	3	4	3	4	1	1	2	2	2	2	1	2	2	1	2	1	3	3	3	3	3	2	3	1	3	3	3	3	3	3	1	1	1	1	2	2	2	1	3	2	2	2	2	2	2
2	18	4	4	2	4	2	2	2	2	2	1	1	1	2	2	1	1	2	1	1	4	4	2	4	3	4	4	4	4	4	3	4	4	2	2	2	1	2	1	1	2	3	2	1	2	2	1	2	2
2	18	5	5	4	5	4	3	5	2	3	2	3	3	2	2	2	4	2	2	2	4	3	2	2	2	3	4	3	2	3	3	2	1	2	1	1	1	1	3	2	1	2	2	1	2	2	2	2	2
2	12	2	1	1	1	1	1	1	2	2	1	1	2	2	3	1	1	4	3	4	4	4	4	4	1	2	4	3	4	4	4	4	4	4	1	1	1	1	3	2	3	2	4	4	2	1	2	1	1
2	18	5	4	2	4	5	2	3	1	2	2	3	3	2	4	1	2	3	4	2	3	2	1	3	1	4	1	2	3	3	2	3	3	3	1	1	3	1	4	3	1	4	3	4	3	3	3	2	2
2	19	1	1	1	2	2	1	1	2	1	2	2	2	2	2	2	1	2	2	1	2	3	3	3	4	4	4	4	3	1	4	4	4	4	2	1	1	1	2	2	1	1	2	2	1	2	2	2	1
1	18	4	2	2	4	2	2	2	1	1	1	2	2	2	2	1	1	2	1	1	4	4	4	4	2	4	3	3	4	4	3	4	4	4	2	2	1	1	1	1	1	1	1	1	1	1	1	1	1
1	17	1	2	1	1	1	1	1	1	1	1	1	1	1	1	1	1	3	2	1	4	4	4	3	2	2	3	2	3	3	2	4	4	4	2	1	1	1	2	2	1	1	2	1	1	1	1	1	1
2	17	1	1	1	1	1	1	1	1	1	1	1	2	3	3	2	1	4	3	4	4	4	4	3	4	3	4	3	4	3	3	3	3	2	1	1	2	1	3	1	1	1	3	1	1	1	1	1	2
2	21	2	2	2	1	1	1	1	1	1	1	2	1	1	1	1	1	1	1	1	4	4	4	4	2	4	4	2	4	4	4	4	4	4	1	1	1	1	1	1	1	1	1	1	1	1	1	1	1
1	18	1	1	1	4	4	1	1	1	1	1	1	1	1	1	1	1	1	1	1	4	4	4	4	4	4	4	4	4	4	4	4	4	4	1	1	1	1	1	1	1	1	1	1	1	1	1	1	1
1	13	2	2	2	2	1	1	1	1	1	1	2	3	2	1	1	1	1	1	1	4	4	4	3	2	3	1	2	4	2	1	4	2	4	1	1	1	1	1	1	1	1	1	1	1	1	1	1	1
2	17	5	5	5	5	5	5	5	4	4	1	1	1	1	4	1	2	4	3	3	3	3	3	3	4	4	4	4	4	3	3	3	3	3	3	1	3	1	2	3	1	3	4	1	3	3	3	2	2
1	18	1	1	1	1	1	1	1	4	4	3	2	2	2	4	2	2	4	4	4	3	4	4	4	4	3	4	4	4	3	3	2	3	2	3	3	4	3	4	3	4	3	4	2	4	3	4	3	4
2	17	3	4	3	4	4	3	4	3	2	1	2	2	2	3	1	1	2	2	1	3	3	3	2	2	3	3	2	3	2	3	3	3	3	2	2	2	1	3	2	2	3	3	3	3	2	2	3	2
1	21	4	4	4	4	4	4	4	3	3	2	2	2	2	3	2	2	3	3	3	3	3	3	3	3	3	3	3	3	3	3	3	3	3	3	3	3	3	3	3	3	3	3	3	3	3	3	3	3
2	16	5	5	5	5	5	4	4	3	3	1	1	1	2	3	1	1	4	2	1	4	3	3	3	4	4	3	3	4	3	4	4	4	3	4	3	3	1	3	3	3	3	1	1	1	1	1	1	1
2	13	5	5	5	5	4	4	4	3	2	2	2	1	3	1	2	1	3	1	1	3	2	1	3	1	3	4	2	4	3	2	4	4	4	2	2	3	1	2	2	1	2	3	2	3	1	3	1	3
1	15	5	1	1	1	1	1	1	1	1	1	1	2	2	1	1	1	1	1	1	4	4	2	4	4	4	2	2	4	4	2	4	4	4	1	1	1	1	1	1	1	1	2	1	1	1	1	1	1
1	14	3	3	1	3	3	1	1	1	2	1	1	1	1	1	1	1	1	1	1	4	4	4	4	4	4	4	4	4	4	4	4	3	2	1	1	1	1	1	1	1	1	2	1	1	1	1	1	1
2	14	1	1	1	1	1	1	1	2	1	3	2	1	3	2	1	1	2	2	3	3	2	4	2	4	4	4	4	4	2	4	2	2	2	3	2	1	2	2	3	1	1	3	3	3	2	2	2	2
2	16	4	2	2	4	1	1	2	2	1	2	1	1	3	2	1	1	2	2	1	4	4	4	2	3	3	4	4	4	3	2	3	3	3	2	1	1	1	2	2	1	2	3	2	1	2	2	1	1
1	18	1	1	1	1	5	1	1	1	1	1	1	1	1	1	1	1	1	1	1	4	4	4	4	4	4	4	4	4	4	4	4	4	4	1	1	1	1	1	1	1	1	1	1	1	1	1	1	1
2	18	1	1	1	1	1	1	1	2	2	2	2	2	1	3	1	1	1	3	3	3	3	3	3	3	4	4	4	4	4	4	4	4	3	3	1	1	1	2	3	1	1	3	1	1	1	1	1	1
1	17	4	2	1	2	1	1	1	4	3	2	2	2	1	2	1	1	3	4	1	4	3	2	4	4	4	2	3	4	3	2	3	3	4	3	4	2	2	3	2	2	2	3	2	2	2	1	2	1
1	14	1	1	1	1	1	1	1	1	1	1	1	1	1	1	1	1	2	2	1	4	4	4	3	4	3	3	3	3	3	2	3	3	4	1	1	1	1	1	1	1	1	1	1	1	1	1	1	1
1	14	1	1	1	1	1	1	1	1	1	1	1	1	1	2	1	1	1	1	1	3	4	4	4	3	4	3	4	4	4	2	4	4	4	2	2	1	1	1	1	1	1	1	1	1	1	1	1	1
1	17	2	2	1	1	1	1	1	1	1	1	1	1	1	1	1	1	2	1	1	4	4	4	4	2	3	4	4	4	3	2	3	2	4	1	1	1	1	1	1	1	1	2	2	1	4	1	1	1
2	15	4	3	3	3	3	3	3	2	2	2	3	3	2	2	2	3	1	2	1	3	2	2	4	1	2	2	1	4	2	2	3	2	2	2	2	2	1	3	1	3	4	2	1	2	4	2	2	3
2	20	1	1	1	1	1	1	1	3	2	2	1	2	2	2	1	1	2	1	1	4	3	4	4	4	4	4	3	4	3	3	4	4	3	2	1	1	1	2	1	1	1	3	1	1	1	1	1	1
1	15	1	1	1	1	1	1	1	1	1	1	1	1	1	1	2	1	1	1	1	4	4	4	4	3	4	4	4	4	4	3	4	3	4	1	1	1	1	1	1	1	1	1	1	1	1	1	1	1
1	21	3	3	3	3	3	3	3	3	2	2	2	3	2	3	2	3	2	2	2	2	2	2	2	2	2	2	2	2	2	2	2	2	2	2	2	2	2	2	2	2	2	2	2	2	2	2	2	2
1	15	2	1	1	2	2	2	2	2	2	2	3	2	2	2	2	2	3	2	2	3	3	3	3	3	3	3	3	4	4	4	4	4	4	2	2	3	2	3	3	3	3	3	3	3	3	2	2	2
1	18	3	3	2	3	3	3	3	1	1	4	3	3	2	2	3	3	2	1	1	2	2	1	2	2	2	1	1	2	2	1	2	2	2	2	1	1	1	1	1	1	1	1	1	1	1	1	1	1
2	15	4	3	1	4	2	1	3	1	1	2	1	3	4	1	1	3	3	2	2	2	3	2	3	3	1	1	1	3	2	2	1	1	1	1	1	1	1	1	1	1	1	4	1	2	1	1	1	1
1	20	1	1	1	1	1	1	1	1	1	4	1	2	3	1	1	1	1	1	1	4	4	4	4	4	4	4	4	4	4	4	4	4	4	1	1	1	1	1	1	1	1	1	1	1	1	1	1	1
1	20	1	1	1	1	1	1	1	1	1	1	1	2	2	2	1	1	1	1	1	4	4	4	4	4	4	4	4	4	4	4	4	4	4	1	1	1	1	1	1	1	1	1	1	1	1	1	1	1
2	15	1	1	1	1	4	1	1	3	3	4	2	2	2	1	2	2	2	2	4	3	3	3	3	4	4	4	4	3	2	4	3	3	3	3	1	1	1	1	3	1	1	1	1	1	1	1	1	1
2	13	1	1	1	1	1	1	1	1	2	3	3	2	2	2	2	3	2	2	2	3	3	3	4	2	3	4	2	4	3	1	3	3	3	3	3	1	1	2	2	1	1	2	1	2	2	2	1	2
2	16	1	1	1	4	1	1	1	1	1	2	4	2	3	3	1	1	2	3	3	4	4	4	3	4	4	1	4	4	3	2	3	2	3	1	1	1	1	3	1	1	1	3	3	1	1	1	1	1
1	15	4	2	2	2	2	2	2	1	2	1	2	1	2	1	1	1	2	1	1	4	4	4	4	3	4	3	3	4	4	2	2	3	4	2	1	2	1	1	1	1	1	2	1	1	1	1	1	1
2	18	5	5	5	5	4	4	4	3	3	2	1	1	1	4	1	1	3	3	3	3	3	4	3	4	3	3	3	3	3	3	3	3	3	3	3	3	4	3	4	4	4	4	4	4	4	4	4	4
2	16	2	2	1	1	1	1	1	1	1	4	4	2	2	3	1	1	2	3	1	3	4	4	3	4	3	1	2	3	3	1	3	4	3	1	1	1	1	3	2	1	1	2	1	1	2	1	2	1
2	18	4	2	2	2	4	2	2	1	1	1	1	1	1	1	1	2	2	2	1	4	3	4	4	2	4	4	2	4	3	3	4	4	4	2	1	3	1	2	2	1	2	2	1	1	1	2	1	1
1	16	4	3	4	5	4	3	4	2	3	3	2	3	2	2	2	2	2	2	1	3	2	3	2	2	2	3	3	3	2	2	1	2	2	2	2	2	1	2	2	1	3	3	2	3	2	2	2	1
2	13	2	1	1	1	1	1	1	3	3	3	3	3	2	2	2	2	3	3	2	4	4	3	2	4	4	4	4	3	4	2	2	2	3	2	3	2	2	1	2	2	4	4	4	4	2	2	2	2
1	22	2	4	2	3	2	1	1	1	2	1	2	2	2	1	2	2	2	3	1	4	4	3	3	3	3	3	3	3	3	4	3	2	4	1	1	1	1	1	2	1	3	2	1	1	1	1	1	1
1	17	3	4	2	2	3	3	3	2	3	3	3	1	3	2	1	1	2	2	1	3	3	4	2	2	2	2	3	3	2	2	2	2	2	2	3	3	3	2	2	1	2	2	2	2	2	2	2	2
1	13	1	1	1	2	2	1	1	3	2	3	1	1	1	4	1	2	4	4	3	4	4	3	4	4	4	4	4	4	3	4	4	4	4	1	1	1	1	1	1	1	1	4	4	1	1	2	3	3
2	17	5	4	4	4	4	5	4	3	3	1	2	1	2	4	2	2	4	3	3	3	4	3	3	3	4	3	4	3	3	3	3	3	3	3	4	3	3	3	3	3	3	2	2	2	2	3	2	2
1	20	4	1	1	2	2	2	2	2	2	4	4	1	1	1	3	1	3	1	1	4	4	4	3	2	3	3	3	3	3	3	3	3	3	1	1	1	1	1	1	1	1	2	1	1	1	1	1	1
2	14	1	1	1	1	1	1	1	1	1	1	3	2	3	1	1	1	2	4	4	3	4	3	2	2	4	2	2	4	3	2	2	2	2	2	1	2	1	1	1	1	1	4	2	1	1	3	2	2
2	23	4	2	2	2	3	2	2	4	4	1	1	1	1	4	1	1	4	4	4	4	4	4	4	4	4	4	4	4	4	4	4	4	4	3	3	3	3	3	3	3	3	3	3	3	3	3	3	3
2	17	2	2	2	2	2	2	2	1	1	2	2	2	2	2	2	3	1	3	3	4	3	2	3	4	4	3	3	3	2	3	3	3	3	3	1	1	1	2	1	1	2	3	3	1	2	3	1	2
1	21	4	3	2	4	4	4	2	3	2	2	2	1	2	3	2	1	3	3	3	2	2	1	4	2	3	3	2	3	3	2	3	3	3	3	2	1	1	3	3	2	2	3	2	2	2	2	2	2
1	20	3	3	3	3	3	3	3	2	2	3	3	3	3	2	3	3	2	2	2	2	2	2	2	2	2	2	2	2	2	2	2	2	2	2	2	2	2	2	2	2	2	2	2	2	2	2	2	2
2	14	2	3	3	3	4	2	5	3	3	2	2	1	2	2	2	2	3	3	4	4	3	3	3	2	1	1	2	4	4	1	2	3	3	2	1	2	1	2	2	1	2	2	2	2	2	2	1	1
1	23	4	5	4	4	5	4	5	2	2	1	2	1	1	2	2	2	2	4	3	2	3	3	3	2	3	3	4	3	2	4	2	2	3	3	2	3	2	3	2	2	3	3	3	3	3	3	4	3
2	18	4	4	4	4	3	4	4	2	3	2	2	2	2	3	2	2	3	2	3	3	3	3	3	3	3	3	3	3	3	3	3	3	3	3	3	3	3	3	3	3	3	3	3	3	3	3	3	3
2	13	4	4	4	5	5	3	3	2	3	2	3	2	2	2	2	1	3	3	2	3	3	2	3	3	3	3	2	4	3	3	3	3	2	2	2	3	3	3	2	3	3	3	2	3	2	2	2	2
2	14	2	1	2	4	5	2	4	3	3	3	2	1	1	3	2	1	2	3	3	4	3	3	4	4	4	3	4	4	4	4	4	3	3	3	2	3	3	2	2	3	3	4	2	3	3	2	3	2
1	17	5	1	1	1	3	1	3	1	1	1	1	1	1	2	1	1	2	1	1	4	4	4	4	4	4	4	4	4	3	1	4	4	4	2	1	1	1	1	1	1	1	2	1	1	1	2	1	1
2	15	4	2	2	5	4	2	1	1	1	2	1	1	2	2	2	1	2	3	1	4	4	2	2	3	3	2	2	3	1	2	3	2	2	1	1	1	1	2	1	1	1	3	1	1	1	1	1	1
2	17	5	1	1	1	4	1	1	2	2	1	1	1	1	4	1	1	2	1	1	4	4	4	3	4	4	4	4	3	3	3	3	2	4	1	2	2	1	2	3	2	2	4	1	2	2	2	2	3
1	22	2	2	2	4	4	2	2	1	1	1	1	1	1	4	1	1	4	4	4	4	4	4	4	4	4	4	4	4	4	4	4	4	4	3	3	1	1	3	1	1	1	1	1	2	3	1	1	1
2	15	1	1	1	4	1	1	1	1	1	1	2	1	1	1	1	1	1	1	1	3	4	4	3	3	3	3	3	2	4	2	2	2	3	3	1	1	1	1	1	1	1	4	1	1	1	1	1	1
1	21	4	5	5	5	5	4	5	4	3	1	2	1	2	4	1	1	3	4	3	4	3	4	3	4	3	4	3	4	3	4	3	4	3	4	4	3	4	3	4	3	4	3	4	3	4	3	4	3
1	14	1	1	1	1	1	1	1	1	1	1	1	1	1	1	1	1	1	1	1	4	4	4	4	4	4	4	1	3	4	4	4	4	4	1	1	1	1	1	1	1	1	1	1	1	1	1	1	1
2	19	4	4	2	4	4	1	1	1	1	2	2	2	2	2	4	4	3	1	1	2	4	1	2	1	3	1	1	1	4	1	2	1	4	1	1	3	1	1	1	1	1	1	1	1	1	1	1	1
2	13	1	1	1	1	1	1	1	1	1	1	2	2	3	1	1	1	1	2	1	4	3	3	3	4	3	3	3	3	3	2	3	3	4	2	3	3	2	2	3	2	3	2	2	2	2	3	3	3
1	21	5	4	4	4	4	4	5	3	3	2	1	2	2	3	2	1	3	3	3	4	3	3	3	3	3	3	3	3	3	3	3	3	3	2	2	2	2	3	2	2	2	2	2	2	2	2	2	1
1	17	4	4	4	4	5	4	4	2	3	2	2	1	2	2	4	3	2	3	1	3	4	3	3	3	2	2	3	4	3	3	3	3	3	3	3	2	1	3	2	1	3	3	2	3	3	2	2	2
1	15	1	1	1	1	1	1	1	1	1	4	4	1	1	4	1	1	4	4	4	4	4	4	4	4	4	4	4	4	4	4	4	4	4	1	1	1	1	1	1	1	4	1	1	1	1	1	1	1
2	22	2	1	1	1	1	1	1	2	2	1	2	1	2	3	1	1	3	2	2	4	4	4	4	4	4	4	4	4	4	4	4	4	4	2	3	3	2	1	2	2	2	2	1	2	2	2	4	2
1	20	2	2	2	2	2	2	2	3	1	1	1	1	1	4	1	1	4	1	1	4	4	4	4	4	4	4	4	4	4	4	4	4	4	1	1	1	1	1	1	1	3	2	1	1	1	1	1	1
1	19	5	5	5	5	5	5	5	3	3	2	2	1	1	3	1	1	3	1	1	3	2	2	3	3	2	3	3	2	3	2	3	2	3	2	1	3	1	2	3	3	3	3	3	3	3	3	1	1
2	17	1	1	1	1	1	1	1	2	2	1	2	2	2	1	2	2	2	2	1	3	3	3	4	3	3	3	3	3	3	3	3	3	3	2	2	2	2	2	2	2	2	2	2	2	2	2	2	2
2	19	1	1	1	1	1	1	1	1	1	1	1	1	1	1	1	1	1	1	1	4	4	4	4	4	4	4	3	4	4	4	4	4	4	1	1	1	1	1	1	1	1	1	1	1	1	1	1	1
2	15	4	1	1	2	4	1	1	1	2	1	1	1	1	1	1	1	2	1	1	4	4	4	4	4	4	4	4	4	4	4	4	4	4	1	1	1	1	2	1	1	1	3	1	1	1	1	2	1
2	15	1	1	1	1	2	2	2	1	2	1	1	1	1	1	1	1	1	1	1	4	3	3	3	3	2	4	3	4	3	3	3	3	3	2	1	1	1	1	1	1	1	2	1	1	1	1	1	1
2	18	1	1	1	1	1	1	1	1	1	1	1	1	1	4	1	1	2	2	1	4	4	4	4	4	4	4	4	4	4	4	4	3	4	1	1	1	1	1	1	1	1	1	1	1	1	1	1	1
2	19	1	1	1	1	3	1	1	1	1	1	1	1	1	1	1	1	1	1	1	4	2	4	3	4	4	4	4	4	4	4	4	4	4	1	1	1	1	1	1	1	1	1	1	1	1	1	1	1
1	17	1	1	1	1	1	1	1	1	1	1	1	1	1	1	1	1	2	1	1	3	4	4	4	2	3	4	4	3	3	3	3	3	3	2	2	1	1	3	2	1	1	2	1	2	1	2	2	1
2	14	5	5	5	5	5	5	5	4	4	1	1	1	1	4	1	4	1	1	1	4	4	4	4	1	1	1	1	4	4	4	4	4	4	1	1	1	1	4	4	4	4	1	1	1	1	4	4	4
2	17	4	1	1	2	4	1	1	1	1	4	4	1	1	4	1	2	2	1	1	3	3	3	4	4	4	4	4	4	4	4	4	4	4	1	1	1	1	1	1	1	1	1	1	1	1	1	1	1
1	21	1	1	1	1	1	1	1	1	1	1	1	1	1	3	1	1	2	1	2	4	4	4	4	4	4	4	4	4	4	2	4	4	4	1	1	1	1	1	1	1	1	2	1	1	1	1	2	1
1	13	5	5	5	5	5	5	1	1	1	1	1	1	2	1	1	1	1	1	1	3	4	4	4	2	4	4	2	4	4	2	3	4	4	1	1	1	1	1	1	1	1	1	1	1	1	1	1	1
1	20	1	1	1	1	1	1	1	1	1	1	1	1	1	1	1	1	1	1	1	4	4	4	3	4	4	4	4	4	4	4	4	4	4	1	1	1	1	1	1	1	1	1	1	1	1	1	1	1
1	19	2	2	2	2	2	2	2	2	2	1	1	1	1	1	1	1	1	1	1	4	4	4	4	4	4	4	4	4	4	4	4	4	4	1	1	1	1	1	1	1	1	1	1	1	1	1	1	1
2	14	2	5	2	2	5	2	2	1	1	1	1	1	1	1	1	1	1	4	1	4	4	4	4	4	4	4	4	4	4	4	4	4	4	1	1	1	1	1	1	1	1	4	1	1	4	4	4	4
2	14	1	1	1	1	2	1	1	1	1	1	1	2	2	1	1	1	1	1	1	4	4	4	4	3	3	3	3	4	3	4	4	4	4	1	1	1	1	1	1	1	1	3	1	1	1	1	1	1
1	19	4	2	2	2	2	1	1	2	3	1	2	1	1	1	1	1	2	1	1	3	4	4	3	3	4	4	4	3	4	4	4	3	4	1	1	1	1	1	1	1	2	3	1	1	1	2	1	1
2	13	3	3	1	5	5	3	4	2	3	1	1	2	1	2	1	1	2	2	1	4	4	4	4	2	4	4	4	4	4	4	4	4	4	2	1	1	1	1	1	1	1	2	1	1	1	1	1	1
2	14	4	3	3	4	4	3	3	4	3	3	3	3	3	2	3	2	3	2	2	3	3	3	3	2	3	2	2	2	2	2	2	2	2	1	1	1	1	1	1	1	1	1	1	1	1	1	1	1
2	17	3	2	3	2	2	1	1	1	2	2	2	1	1	2	1	1	2	2	4	4	3	3	4	4	4	4	4	4	3	3	4	4	3	3	2	2	1	1	2	3	3	3	1	1	1	2	2	1
1	28	1	1	1	1	1	1	1	1	1	1	1	1	1	4	1	1	2	3	1	4	4	4	4	3	4	4	4	4	4	3	4	4	4	1	1	1	1	2	1	1	1	1	1	1	1	1	1	1
1	22	4	2	2	1	1	1	1	2	2	2	1	1	1	2	1	1	4	2	1	4	4	4	4	4	4	4	4	4	4	4	4	4	4	1	1	1	1	1	1	1	1	1	1	1	1	3	1	1
1	21	1	4	1	1	4	1	1	1	1	1	1	1	1	1	1	1	1	1	1	4	4	4	4	4	4	4	4	4	4	4	4	4	4	4	1	1	1	2	2	1	2	2	1	1	1	2	2	1
2	17	1	1	1	1	2	1	1	1	2	2	2	1	1	1	1	1	3	1	1	4	1	4	4	1	3	1	1	3	4	1	4	4	4	1	1	1	1	1	1	1	1	1	1	1	1	1	1	1
1	18	2	2	2	4	2	2	2	1	2	1	2	1	2	2	1	1	2	1	1	4	3	4	4	4	3	4	4	4	3	2	4	2	4	1	1	1	1	1	1	1	1	1	1	1	1	1	1	1
1	19	2	2	1	1	1	1	1	1	1	2	2	1	2	1	2	1	2	1	1	3	4	4	3	3	2	3	2	3	4	3	3	3	3	1	1	1	1	1	2	1	1	1	1	1	1	1	1	1
1	14	1	1	1	1	1	1	1	1	1	1	1	1	2	1	1	1	1	1	1	3	4	2	4	4	4	4	2	3	4	1	2	1	4	1	1	1	1	1	1	1	1	2	1	1	1	1	2	1
2	22	1	1	1	5	1	1	1	2	2	3	3	1	1	4	3	1	4	4	4	4	4	4	4	4	4	4	2	4	4	2	4	2	4	1	1	1	1	1	1	1	1	4	4	1	2	1	1	1
1	12	4	2	1	4	2	1	1	1	1	1	1	1	2	1	1	1	1	1	1	3	4	4	4	3	4	4	4	4	4	3	4	4	4	1	1	1	1	1	1	1	1	1	1	1	1	1	1	1
2	18	5	5	5	5	5	1	5	2	2	1	1	1	1	1	1	1	3	2	2	4	2	1	3	3	4	3	3	4	3	4	4	4	4	3	3	2	2	1	1	2	1	2	1	2	3	4	1	2
2	18	1	3	1	1	4	1	1	1	1	2	2	1	2	2	4	1	1	1	2	3	3	4	3	3	3	3	2	3	3	2	3	3	3	1	2	2	1	2	2	2	1	1	2	1	1	1	1	1
2	18	4	2	1	1	4	1	4	4	4	1	1	1	1	1	1	1	1	1	1	4	4	4	3	4	3	4	4	4	4	3	4	4	4	3	4	4	1	1	1	1	1	3	2	2	2	2	2	2
2	20	1	1	1	1	1	1	1	1	1	1	1	1	1	4	1	1	1	1	1	4	4	4	4	4	3	3	3	3	4	4	4	1	4	1	1	1	1	1	1	1	1	1	1	1	1	1	1	1
1	14	5	3	3	5	5	4	5	2	2	2	2	1	1	1	1	1	2	1	1	4	3	2	3	3	3	3	3	4	3	3	2	2	3	3	3	2	1	2	2	1	2	4	1	2	2	1	1	1
1	17	1	1	1	1	1	1	1	2	3	2	2	2	2	3	2	2	3	3	3	4	4	4	4	3	3	3	3	3	4	3	3	4	2	3	4	3	1	3	3	3	3	3	3	3	3	2	3	3
2	21	2	2	2	2	2	2	2	1	1	2	2	2	2	2	1	1	2	2	1	4	4	4	4	3	3	3	3	3	4	3	4	3	4	1	1	1	1	3	1	1	2	2	1	1	1	1	4	1
1	19	1	1	1	1	1	1	1	2	1	1	1	1	1	1	1	1	1	1	1	4	4	4	4	4	4	4	4	4	4	4	4	4	4	1	1	1	1	1	1	1	1	1	1	1	1	1	1	1
2	16	5	5	5	5	5	4	5	3	3	1	1	2	2	2	1	1	2	2	1	4	3	3	4	4	4	4	4	4	4	3	3	3	3	2	2	1	1	1	1	1	2	2	1	1	1	1	1	1
2	24	4	3	1	4	4	1	1	1	2	1	1	1	1	1	1	1	2	1	1	4	3	3	4	3	3	3	3	4	3	3	4	3	4	1	1	1	1	1	1	1	1	1	1	1	1	2	1	1
1	13	1	3	2	5	4	3	2	1	1	1	1	1	2	1	1	1	1	1	1	4	4	4	3	4	3	4	4	4	4	3	4	2	4	1	1	1	1	1	1	1	1	1	1	1	1	1	1	1
1	15	3	4	3	3	1	1	1	1	1	1	1	1	1	4	1	1	1	1	1	4	4	4	4	4	4	4	4	4	4	4	4	4	4	1	1	1	1	1	1	1	1	1	1	1	1	1	1	1
2	20	4	3	3	4	3	2	2	3	2	2	2	2	2	3	1	1	3	2	1	3	2	3	3	3	3	2	2	3	3	3	2	3	1	2	2	2	1	1	1	1	2	2	1	2	2	1	2	2
1	13	4	2	2	2	2	2	2	1	1	1	1	1	1	1	1	1	2	1	1	4	4	4	4	4	4	3	3	4	4	1	4	4	4	1	1	2	1	1	4	1	1	1	1	1	1	1	1	1
2	16	5	4	4	4	4	4	4	3	4	2	3	2	2	3	2	1	2	3	3	3	3	3	3	3	3	3	3	3	3	3	3	3	3	3	3	3	3	3	3	3	3	3	3	3	3	3	3	3
2	15	1	1	1	1	1	1	1	1	1	1	1	1	1	1	1	1	4	1	1	4	4	4	4	4	4	4	3	4	2	4	4	2	4	1	1	1	1	1	1	1	1	1	1	1	1	1	1	1
1	16	4	4	4	4	4	2	4	3	3	2	2	2	2	3	2	2	3	3	3	3	3	3	3	3	3	3	3	3	3	3	3	3	3	2	3	3	3	3	2	2	2	2	2	2	2	2	2	2
1	16	1	1	1	1	1	1	1	1	1	4	4	1	1	1	1	1	1	1	1	4	4	4	4	4	4	4	4	4	4	4	4	4	4	1	1	1	1	1	1	1	1	1	1	1	1	1	1	1
2	23	1	1	1	4	2	1	1	1	1	2	2	2	2	1	1	1	1	1	1	4	4	4	3	4	2	2	3	4	3	3	4	4	4	1	1	1	1	1	2	1	1	2	1	1	1	1	2	1
1	20	4	4	4	4	4	4	4	2	3	2	2	2	1	3	3	2	3	4	4	4	4	4	1	4	3	3	3	3	4	2	3	2	3	3	3	2	2	3	2	3	2	3	2	2	2	2	2	2
1	13	1	4	1	1	4	1	3	1	2	1	2	1	1	3	1	3	2	1	1	4	4	2	2	4	4	4	4	2	4	4	4	4	4	1	1	3	1	1	1	1	1	4	2	1	1	1	1	1
2	19	4	2	3	4	4	4	4	3	3	2	3	2	2	2	2	1	2	2	2	3	2	3	3	2	2	2	3	3	3	2	3	3	3	3	2	2	2	2	3	2	1	2	3	2	3	3	2	2
2	15	2	1	1	1	1	1	1	1	1	1	1	1	1	1	1	1	1	1	1	4	3	4	4	4	4	4	4	4	4	4	4	4	4	1	1	1	1	1	1	1	1	3	1	1	1	1	1	1
1	24	4	4	4	3	4	4	4	3	3	2	2	2	2	3	2	2	3	3	3	3	3	3	3	3	3	3	3	3	3	3	3	3	3	3	3	3	3	3	3	3	3	3	3	3	3	3	3	3
1	13	2	2	2	2	2	2	2	1	1	1	1	1	2	1	1	1	1	3	3	1	4	4	3	4	4	4	4	4	4	4	4	4	3	1	1	1	1	1	1	1	1	2	1	1	1	1	2	3
2	18	1	2	1	5	2	1	2	1	1	1	3	1	1	1	1	1	1	1	1	4	4	4	3	4	4	4	4	4	3	4	4	4	4	1	3	1	1	2	2	2	2	2	1	2	2	2	1	1
1	28	1	1	1	1	1	1	1	1	2	2	1	1	1	1	3	1	2	1	1	4	4	4	3	2	3	2	2	4	3	3	4	3	4	1	1	2	1	1	1	1	2	1	1	1	1	1	1	1
1	19	1	1	1	3	1	1	1	1	1	1	1	1	1	1	1	1	1	1	1	4	4	4	4	4	4	4	4	4	4	3	4	3	4	1	1	1	1	1	1	1	1	1	1	1	1	1	1	1
1	20	1	2	1	2	2	2	2	1	1	1	1	1	1	1	1	1	1	1	1	4	4	2	4	3	4	4	3	4	4	2	4	4	4	4	1	2	1	1	1	1	1	2	1	1	4	1	1	1
2	15	3	1	1	2	4	1	1	1	1	1	1	1	1	2	1	1	2	1	1	3	4	3	3	4	4	4	2	4	4	4	4	4	4	4	2	4	1	1	1	1	1	3	2	2	2	2	1	1
1	19	1	1	1	1	1	1	1	1	1	2	3	2	1	3	1	1	1	1	1	4	3	3	3	4	3	1	2	4	3	4	1	2	4	1	1	1	1	1	1	1	1	1	1	1	1	1	2	1
1	20	5	5	5	5	5	5	5	1	4	1	1	4	4	4	1	1	4	1	4	4	4	4	4	1	1	4	4	2	3	4	4	4	4	1	4	4	4	4	4	4	4	4	1	4	4	4	4	1
2	13	2	2	2	3	2	2	2	3	3	1	1	1	1	1	1	1	1	1	1	4	4	4	4	4	4	4	4	4	4	4	4	4	4	1	1	1	1	1	1	1	1	2	1	1	1	1	1	1
2	17	4	3	2	4	4	3	4	2	2	1	3	1	1	2	1	1	2	2	2	3	4	3	3	3	2	2	2	3	3	3	2	3	2	2	2	2	2	3	1	1	1	3	2	3	2	2	2	2
2	16	2	3	4	1	4	1	1	1	1	1	1	1	1	1	1	1	1	1	1	4	4	4	4	3	4	4	3	4	4	3	4	4	4	2	2	1	1	1	1	1	1	1	1	1	1	1	1	1
2	17	4	4	4	5	5	4	3	2	2	2	1	1	1	1	1	2	3	3	2	4	4	2	3	3	4	4	4	3	2	2	2	2	2	2	1	1	1	1	1	1	1	4	3	3	1	2	2	3
1	20	1	1	1	1	1	1	1	4	3	2	2	1	2	4	3	3	3	2	1	4	4	4	4	3	2	2	3	3	2	3	2	2	3	3	3	2	1	2	2	2	2	1	1	1	1	1	1	1
2	20	3	2	2	4	4	4	2	2	2	1	1	1	1	2	1	1	2	2	1	4	3	4	4	4	3	4	3	4	4	3	4	4	4	2	1	1	1	1	1	1	1	2	2	2	2	2	2	2
2	17	1	1	1	1	1	1	1	1	1	1	1	1	1	2	1	1	2	3	1	4	2	3	4	4	4	4	3	3	4	4	3	3	3	1	1	1	1	1	1	1	1	2	1	1	1	1	1	1
2	14	2	1	1	1	1	1	1	2	1	1	2	1	2	2	1	1	2	2	2	4	4	4	4	4	4	3	3	4	3	2	4	2	3	2	2	1	1	1	1	1	1	2	1	1	1	1	2	1
1	22	2	2	2	2	2	2	2	3	1	1	1	1	1	1	1	1	3	1	1	3	3	3	3	3	3	3	1	3	4	3	4	4	4	2	1	1	1	1	1	1	2	1	1	1	1	1	1	1
2	17	2	2	2	2	2	2	4	1	2	2	3	2	3	3	1	2	2	2	2	3	4	3	3	4	3	4	3	3	2	4	4	2	3	2	2	2	3	2	2	2	3	3	2	2	2	2	2	1
1	21	4	4	4	5	4	4	4	2	2	1	2	2	2	1	1	2	3	2	1	3	3	3	3	3	3	3	3	3	4	2	3	3	3	3	3	3	1	3	3	1	3	2	3	2	1	1	3	1
2	23	1	1	1	3	1	1	1	1	1	2	3	1	1	2	1	1	2	2	4	4	4	4	4	4	4	4	4	4	4	4	4	4	4	2	1	2	1	2	1	1	1	2	1	1	2	3	3	1
2	19	3	2	1	4	3	1	3	2	2	1	2	1	1	2	1	1	3	3	2	4	3	4	4	3	3	3	3	4	4	3	3	4	3	1	2	2	1	3	2	1	2	2	1	2	1	2	2	1
2	20	2	2	2	3	2	2	2	2	1	1	2	2	3	1	1	1	2	1	2	3	3	3	3	4	3	2	4	4	3	3	4	4	3	2	2	2	1	2	1	1	1	2	1	1	1	1	1	1
2	18	4	4	3	4	4	2	2	1	1	2	2	2	2	2	1	1	1	3	3	4	3	3	3	2	2	2	2	2	2	2	2	2	2	1	1	2	2	2	2	1	3	3	3	2	3	3	2	3
2	16	4	3	2	2	4	2	3	1	1	1	1	1	1	1	1	1	1	1	1	4	4	4	4	3	4	4	3	4	4	3	3	3	4	1	1	1	1	1	1	1	1	1	1	1	1	1	1	1
2	13	4	2	2	2	2	2	2	3	2	1	1	1	1	1	1	1	1	2	1	4	4	4	4	3	4	4	4	3	3	4	4	4	4	1	2	2	2	2	2	2	2	2	1	2	1	2	2	2
[truncated: 446 more rows]
[truncated: 13 more columns]
